# Supplementary material for: MUM, a maternal unknown message, inhibits early establishment of the medio-lateral axis in the embryo of the kelp Saccharina latissima
Source: Development. 2024 Sep 13;151(20):dev202732. doi: 10.1242/dev.202732 (PMC11423915; doi:10.1242/dev.202732)
Supplement: Table S1. (S1A) (Left) Counts and (Right) percent of embryos i) growing normally, ii) with a lower growth rate, and iii) with morphological alteration, for stages at which microdissection was performed. The percentage of morphologically abnormal embryos observed in the control (intact) population, d [file develop-151-202732-TableS1.xlsx]

## Sheet: S1A_Qualitative Observ_Counting
Table S1
S1A. (Left) Counts and (Right) percent of embryos i) growing normally, ii) with a lower growth rate, and iii) with morphological alteration, for stages at which microdissection was performed. The percentage of morphologically abnormal embryos observed in the control (intact) population, due to the morphological plasticity of the genetic strains, is highlighted in blue.
Sample size						Percentage
Stage	Normal	Growth	Morphology	Total		Stage	Normal	Growth	Morphology	Total
E0	0	15	85	100		E0	0	15	85	100
E1	0	58	42	100		E1	0	58	42	100
E2	11	27	42	80		E2	13.75	33.75	52.5	100
E4	23	19	38	80		E4	28.75	23.75	47.5	100
E8	30	4	6	40		E8	75	10	15	100
PhII	33	3	4	40		PhII	82.5	7.5	10	100
Intact	936	0	47	983		Intact	95.2187	0	4.78128	100

## Sheet: S1B_Segmented_Probability & Exp
Table S1
S1B. Probability, calculated from the binomial law, of frequency of embryos with abnormal morphology in the segmented samples (based from observation in populations of intact embryos, Table S1A). From this probability and the size of each sample, the expected number of abnormal embryos is calculated. See Experimental procedures for the calculation of these probabilities.
		E0	E1	E2	E4	E8	PhII	Intact
	Sample size (nber of segmented embryos)	5	4	6	6	5	5	4
Probability “P” to have “a”, the number of embryos with abnormal morphology	P(a=0)	0.782729	0.822033	0.745305	0.745305	0.782729	0.782729	0.822033
	P(a≥1)	0.217271	0.177967	0.254695	0.254695	0.217271	0.217271	0.177967
Expected number of abnormal embryos in the microdissected sample		0.239064	0.191251	0.286877	0.286877	0.239064	0.239064	0.191251
