# Supplementary material for: MUM, a maternal unknown message, inhibits early establishment of the medio-lateral axis in the embryo of the kelp Saccharina latissima
Source: Development. 2024 Sep 13;151(20):dev202732. doi: 10.1242/dev.202732 (PMC11423915; doi:10.1242/dev.202732)
Supplement: Table S2. Morphometric parameters of the embryos (blades). The table is sub-divided into 3 sections based on the size of the observed embryos (expressed in the number of cells nCells, 1st and 4th columns). “In” are intact embryos. Not all embryos have data available for all three size ranges. [file develop-151-202732-TableS2.xlsx]

## Sheet: Embryo morphometrics
Table S2: Morphometric parameters of the embryos (blades).
Time point and number of cells are indicated for each embryo. The table is sub-divided into 3 sections based on the size of the observed embryos (expressed in the number of cells nCells, 1st and 4th columns). “In" are intact embryos. Not all embryos have data available for all three size ranges.
Blade stage (cell #)	Blade	Time (h)	nCells	Len (µm)	Wid (µm)	LWR	Area (µm2)
20:47:00	E01	192	29	52.935	38.532	1.3738	1601.96
20:47:00	E04	192	33	74.195	34.924	2.1245	2035.11
20:47:00	E05	96	34	52.112	45.273	1.1511	1852.97
20:47:00	E12	240	29	72.13	30.987	2.3278	1755.43
20:47:00	E13	96	26	61.307	41.258	1.4859	1986.6
20:47:00	E15	144	32	75.374	34.394	2.1915	2036.08
20:47:00	E16	144	27	55.055	46.484	1.1844	2009.98
20:47:00	E17	240	22	71.289	25.882	2.7544	1449.13
20:47:00	E21	72	24	73.487	37.601	1.9544	2170.19
20:47:00	E22	96	31	80.278	27.47	2.9224	1732
20:47:00	E23	96	25	88.092	33.385	2.6386	2309.84
20:47:00	E24	96	32	92.261	39.959	2.3089	2895.48
20:47:00	E26	144	38	78.302	34.058	2.2991	2094.48
20:47:00	E28	144	26	67.634	36.838	1.836	1956.84
20:47:00	E41	72	27	118.202	28.044	4.2149	2603.46
20:47:00	E42	240	37	68.931	39.799	1.732	2154.64
20:47:00	E43	144	23	71.738	32.685	2.1948	1841.58
20:47:00	E44	96	29	103.059	32.118	3.2088	2599.69
20:47:00	E45	96	39	108.089	31.631	3.4172	2685.27
20:47:00	E46	72	33	58.177	43.705	1.3311	1996.97
20:47:00	E47	72	37	105.105	36.742	2.8606	3033
20:47:00	E81	96	37	109.864	29.52	3.7217	2547.19
20:47:00	E82	96	43	136.865	37.759	3.6247	4058.83
20:47:00	E83	72	38	92.267	34.534	2.6718	2502.54
20:47:00	E84	72	25	112.204	28.162	3.9842	2481.82
20:47:00	E85	96	30	90.497	34.994	2.5861	2487.24
20:47:00	PhII 1	48	45	120.216	32.624	3.6849	3080.29
20:47:00	PhII 2	48	37	119.03	39.19	3.0373	3663.66
20:47:00	PhII 4	72	28	96.75	30.332	3.1897	2304.83
20:47:00	PhII 5	48	43	133.149	30.04	4.4323	3141.45
20:47:00	I1	120	42	131.148	33.256	3.9435	3425.53
20:47:00	I2	104	32	96.052	34.82	2.7585	2626.83
20:47:00	I3	112	36	118.782	33.874	3.5066	3160.11
20:47:00	I4	144	34	130.974	27.113	4.8306	2789.03
Blade stage (cell #)	Blade	Time (h)	nCells	Len (µm)	Wid (µm)	LWR	Area (µm2)
48:103	E01	240	51	76.281	59.935	1.2727	3590.73
48:103	E02	192	80	89.859	64.607	1.3909	4559.66
48:103	E03	144	53	73.551	54.498	1.3496	3148.16
48:103	E04	240	48	101.337	36.673	2.7632	2918.84
48:103	E05	144	93	78.05	72.951	1.0699	4471.92
48:103	E13	144	60	78.61	54.371	1.4458	3356.88
48:103	E14	144	54	95.882	40.845	2.3474	3075.9
48:103	E15	192	54	100.177	44.763	2.238	3521.88
48:103	E16	192	52	67.796	65.702	1.0319	3498.43
48:103	E21	144	76	132.714	49.696	2.6705	5179.98
48:103	E22	144	63	123.728	42.923	2.8826	4171.04
48:103	E23	144	50	131.287	48.932	2.6831	5045.5
48:103	E24	144	90	131.585	60.612	2.1709	6264.05
48:103	E26	192	81	112.282	45.576	2.4636	4019.18
48:103	E28	240	63	87.925	58.815	1.4949	4061.53
48:103	E41	96	49	152.815	33.446	4.569	4014.24
48:103	E43	240	86	119.465	57.295	2.0851	5375.81
48:103	E44	144	54	138.295	49.093	2.817	5332.33
48:103	E45	144	86	153.173	47.996	3.1914	5773.98
48:103	E46	144	82	92.436	68.097	1.3574	4943.78
48:103	E47	96	58	130.87	43.966	2.9766	4519.11
48:103	E81	144	75	173.908	43.522	3.9958	5944.56
48:103	E82	144	93	203.72	51.541	3.9525	8246.66
48:103	E83	144	85	161.717	62.14	2.6025	7892.57
48:103	E84	144	103	217.637	51.912	4.1925	8873.37
48:103	E85	240	74	149.675	46.901	3.1913	5513.46
48:103	PhII 1	72	64	153.248	40.355	3.7975	4857.19
48:103	PhII 2	72	80	138.488	46.819	2.9579	5092.46
48:103	PhII 3	96	88	161.093	53.459	3.0134	6763.71
48:103	PhII 4	96	56	119.106	37.328	3.1908	3491.83
48:103	PhII 5	144	74	134.939	31.349	4.3043	3322.42
48:103	I1	144	69	182.304	42.285	4.3113	6054.41
48:103	I2	152	81	137.479	48.06	2.8606	5189.35
48:103	I3	184	80	166.147	45.389	3.6605	5922.91
48:103	I4	184	71	186.533	34.741	5.3692	5089.68
Blade stage (cell #)	Blade	Time (h)	nCells	Len (µm)	Wid (µm)	LWR	Area (µm2)
104:307	E02	240	143	115.111	93.573	1.2302	8459.75
104:307	E03	192	155	114.369	84.603	1.3518	7599.5
104:307	E05	192	244	129.419	105.957	1.2214	10770.1
104:307	E13	240	188	135.525	103.42	1.3104	11008.2
104:307	E14	240	222	221.056	89.204	2.4781	15487.4
104:307	E15	240	107	127.538	56.419	2.2605	5651.38
104:307	E16	240	109	80.934	75.442	1.0728	4795.51
104:307	E21	192	156	193.221	78.442	2.4632	11904
104:307	E22	192	145	200.45	67.529	2.9684	10631.3
104:307	E23	192	185	205.929	82.866	2.4851	13402.5
104:307	E24	192	213	208.977	86.82	2.407	14249.7
104:307	E41	144	113	231.437	49.218	4.7023	8946.45
104:307	E44	192	184	239.263	79.267	3.0184	14895.6
104:307	E45	192	184	248.575	69.422	3.5806	13553.4
104:307	E46	192	171	124.999	94.207	1.3269	9248.71
104:307	E47	192	279	296.879	118.084	2.5141	27533.5
104:307	E81	192	158	286.734	63.942	4.4843	14399.7
104:307	E82	192	286	337.756	86.275	3.9149	22886.5
104:307	E83	192	178	261.019	94.403	2.7649	19352.9
104:307	E84	192	307	325.814	82.414	3.9534	21089.2
104:307	PhII 1	144	169	269.306	76.015	3.5428	16078.1
104:307	PhII 2	144	201	209.232	81.686	2.5614	13423.5
104:307	PhII 4	144	134	169.9	56.625	3.0004	7556.06
104:307	I1	176	110	243.729	56.015	4.3511	10722.7
104:307	I2	176	124	165.473	58.074	2.8493	7547.45
104:307	I3	224	156	240.707	61.78	3.8962	11679.6
