# Supplementary material for: MUM, a maternal unknown message, inhibits early establishment of the medio-lateral axis in the embryo of the kelp Saccharina latissima
Source: Development. 2024 Sep 13;151(20):dev202732. doi: 10.1242/dev.202732 (PMC11423915; doi:10.1242/dev.202732)
Supplement: Table S3. Cell morphometrics in each embryo (blade). Time point and number of cells are indicated for each embryo. Each cell (one row) was studied for different morphometric parameters. Those relevant for this study are displayed. The data are shown for the three ranges of embryo size (in cell numbe [file develop-151-202732-TableS3.xlsx]

## Sheet: Cell morphometrics
Table S3: Cell morphometrics in each embryo (blade).
Time point and number of cells are indicated for each embryo. Each cell (one row) was studied for different morphometric parameters. Those relevant for this study are displayed. The data are shown for the three ranges of embryo size (in cell number; e.g. [20:47] cells, indicated by the first column). Time point and number of cells are indicated for each embryo. Each cell (one row) was studied for…
Embryo stage (cell #)	Embryo	Time (hours after stalk removal)	Cell #	Perimeter (µm)	Area (µm2)	Length (µm)	Width (µm)	LWR	Rectangularity	Cell neighbours #
20:47:00	E01	192	29	31.99	48.56	8.34	5.82	1.431	0.832	3
20:47:00	E01	192	29	33.573	67.236	8.68	7.75	1.12	0.936	4
20:47:00	E01	192	29	30.091	53.913	8.95	6.02	1.487	0.962	4
20:47:00	E01	192	29	27.876	42.823	8.3	5.16	1.609	0.9	3
20:47:00	E01	192	29	27.062	34.923	6.17	5.66	1.09	0.817	3
20:47:00	E01	192	29	37.545	82.553	10.79	7.65	1.411	0.865	4
20:47:00	E01	192	29	26.226	41.865	6.87	6.09	1.128	0.938	3
20:47:00	E01	192	29	28.614	46.107	8.83	5.22	1.691	0.919	3
20:47:00	E01	192	29	34.887	66.207	10.3	6.43	1.603	0.896	5
20:47:00	E01	192	29	34.149	68.882	9.85	6.99	1.41	0.945	4
20:47:00	E01	192	29	27.865	48.237	7.47	6.46	1.157	0.965	3
20:47:00	E01	192	29	25.328	39.645	6.82	5.81	1.173	0.972	4
20:47:00	E01	192	29	25.708	40.026	7.7	5.2	1.48	0.962	3
20:47:00	E01	192	29	27.414	44.677	7.95	5.62	1.416	0.951	5
20:47:00	E01	192	29	27.643	45.711	8.05	5.68	1.418	0.938	5
20:47:00	E01	192	29	29.106	50.432	7.9	6.38	1.237	0.924	5
20:47:00	E01	192	29	28.211	47.343	8.18	5.79	1.413	0.949	4
20:47:00	E01	192	29	32.895	65.966	8.56	7.7	1.112	0.92	5
20:47:00	E01	192	29	30.684	58.052	8.38	6.93	1.21	0.973	5
20:47:00	E01	192	29	30.047	54.197	9.1	5.95	1.529	0.975	4
20:47:00	E01	192	29	29.545	53.703	8.7	6.17	1.409	0.941	5
20:47:00	E01	192	29	27.306	44.772	8.07	5.55	1.456	0.935	4
20:47:00	E01	192	29	38.573	78.441	8.99	8.72	1.031	0.842	3
20:47:00	E01	192	29	30.664	52.703	10.32	5.11	2.019	0.962	3
20:47:00	E01	192	29	36.569	67.178	9.55	7.03	1.359	0.838	4
20:47:00	E01	192	29	23.746	34.127	6.83	5	1.368	0.951	3
20:47:00	E01	192	29	29.857	56.748	8.1	7	1.157	0.963	2
20:47:00	E01	192	29	39.297	95.028	10.91	8.71	1.252	0.902	3
20:47:00	E01	192	29	36.314	71.901	10.83	6.64	1.632	0.837	4
20:47:00	E04	192	33	32.547	59.055	11.07	5.34	2.075	0.908	4
20:47:00	E04	192	33	27.518	42.032	7.11	5.91	1.202	0.882	2
20:47:00	E04	192	33	24.593	36.478	6.81	5.36	1.272	0.944	4
20:47:00	E04	192	33	31.501	62.241	8.52	7.3	1.167	0.921	3
20:47:00	E04	192	33	31.227	56.433	10.23	5.52	1.855	0.894	4
20:47:00	E04	192	33	23.467	31.994	6.45	4.96	1.3	0.884	2
20:47:00	E04	192	33	62.194	98.295	25.23	3.9	6.477	0.898	5
20:47:00	E04	192	33	34.669	68.402	10.26	6.67	1.539	0.925	3
20:47:00	E04	192	33	32.652	65.87	8.91	7.4	1.204	0.939	3
20:47:00	E04	192	33	36.866	86.262	9.99	8.63	1.157	0.921	3
20:47:00	E04	192	33	30.096	53.068	9.57	5.54	1.727	0.952	3
20:47:00	E04	192	33	29.553	53.053	7.79	6.81	1.144	0.936	3
20:47:00	E04	192	33	30.023	42.616	7.57	5.63	1.344	0.83	2
20:47:00	E04	192	33	34.351	64.146	11.41	5.62	2.029	0.933	3
20:47:00	E04	192	33	41.052	87.341	9.39	9.3	1.01	0.848	3
20:47:00	E04	192	33	36.464	84.063	9.5	8.85	1.074	0.922	3
20:47:00	E04	192	33	35.63	76.754	10.4	7.38	1.41	0.964	3
20:47:00	E04	192	33	38.963	89.602	11	8.15	1.35	0.935	3
20:47:00	E04	192	33	57.789	113.304	23.1	4.9	4.711	0.885	6
20:47:00	E04	192	33	32.746	58.958	10.35	5.7	1.817	0.865	3
20:47:00	E04	192	33	30.47	50.394	10.25	4.91	2.087	0.919	3
20:47:00	E04	192	33	29.577	43.061	9.8	4.39	2.231	0.882	6
20:47:00	E04	192	33	26.603	34.782	8.69	4	2.17	0.886	4
20:47:00	E04	192	33	34.187	68.591	8.34	8.22	1.014	0.877	4
20:47:00	E04	192	33	35.416	75.143	10.41	7.22	1.441	0.943	4
20:47:00	E04	192	33	35.028	75.477	9.93	7.6	1.305	0.952	4
20:47:00	E04	192	33	25.754	38.733	7.53	5.14	1.465	0.925	4
20:47:00	E04	192	33	32.064	62.802	8.91	7.05	1.264	0.968	5
20:47:00	E04	192	33	23.648	33.893	6.66	5.09	1.307	0.946	4
20:47:00	E04	192	33	31.007	59.529	8.01	7.43	1.078	0.965	4
20:47:00	E04	192	33	29.247	53.086	7.88	6.74	1.169	0.956	4
20:47:00	E04	192	33	32.271	60.7	10.11	6	1.684	0.916	4
20:47:00	E04	192	33	28.91	48.954	7.52	6.51	1.157	0.89	3
20:47:00	E05	96	34	29.756	53.814	7.84	6.87	1.142	0.929	3
20:47:00	E05	96	34	32.744	65.846	8.93	7.37	1.211	0.969	3
20:47:00	E05	96	34	36.197	69.446	12.07	5.75	2.099	0.866	3
20:47:00	E05	96	34	31.372	53.007	7.97	6.65	1.199	0.854	4
20:47:00	E05	96	34	34.59	73.782	8.87	8.32	1.065	0.903	3
20:47:00	E05	96	34	30.952	56.224	8.91	6.31	1.412	0.897	3
20:47:00	E05	96	34	27.055	40.348	7.92	5.1	1.553	0.907	3
20:47:00	E05	96	34	29.658	46.552	9.47	4.91	1.927	0.846	5
20:47:00	E05	96	34	30.605	34.899	11.12	3.14	3.544	0.836	3
20:47:00	E05	96	34	26.477	41.719	6.79	6.15	1.104	0.885	3
20:47:00	E05	96	34	30.425	56.987	8.8	6.47	1.36	0.946	4
20:47:00	E05	96	34	31.237	58.892	8.55	6.89	1.24	0.919	3
20:47:00	E05	96	34	37.264	85.193	9.39	9.08	1.034	0.857	4
20:47:00	E05	96	34	35.401	73.505	11.27	6.52	1.727	0.939	3
20:47:00	E05	96	34	39.498	74.428	12.6	5.91	2.133	0.796	2
20:47:00	E05	96	34	32.612	51.213	9.13	5.61	1.626	0.835	4
20:47:00	E05	96	34	26.85	45.867	7.14	6.42	1.112	0.92	3
20:47:00	E05	96	34	28.533	50.072	7.91	6.33	1.251	0.924	4
20:47:00	E05	96	34	28.885	49.644	8.31	5.97	1.392	0.877	5
20:47:00	E05	96	34	35.482	74.027	8.99	8.23	1.093	0.877	5
20:47:00	E05	96	34	26.698	42.377	7.79	5.44	1.431	0.925	4
20:47:00	E05	96	34	28.185	45.957	8.85	5.2	1.702	0.964	5
20:47:00	E05	96	34	23.828	34.087	6.1	5.59	1.09	0.921	4
20:47:00	E05	96	34	27.605	40.935	8.63	4.74	1.819	0.819	4
20:47:00	E05	96	34	24.135	30.28	7.8	3.88	2.007	0.843	4
20:47:00	E05	96	34	27.417	42.44	7.31	5.81	1.259	0.891	6
20:47:00	E05	96	34	23.746	29.517	8.14	3.63	2.245	0.911	4
20:47:00	E05	96	34	35.233	75.742	9.19	8.24	1.115	0.931	4
20:47:00	E05	96	34	35.877	73.005	8.98	8.13	1.105	0.884	5
20:47:00	E05	96	34	37.052	83.099	9.82	8.46	1.16	0.945	6
20:47:00	E05	96	34	32.461	61.884	8.05	7.68	1.048	0.844	5
20:47:00	E05	96	34	30.689	55.559	8.32	6.68	1.246	0.934	5
20:47:00	E05	96	34	28.688	46.72	9.08	5.14	1.766	0.943	4
20:47:00	E05	96	34	24.638	35.905	6.29	5.7	1.104	0.877	4
20:47:00	E12	240	29	27.559	46.504	7.94	5.85	1.357	0.942	3
20:47:00	E12	240	29	29.965	49.912	7.43	6.72	1.106	0.863	2
20:47:00	E12	240	29	33.297	66.228	10.25	6.46	1.588	0.9	3
20:47:00	E12	240	29	34.94	76.481	10	7.65	1.308	0.927	3
20:47:00	E12	240	29	24.65	33.58	6.21	5.41	1.148	0.85	2
20:47:00	E12	240	29	26.806	45.362	7.58	5.98	1.267	0.976	3
20:47:00	E12	240	29	32.359	64.979	9.03	7.19	1.256	0.96	3
20:47:00	E12	240	29	40.634	101.015	11.32	8.93	1.268	0.967	4
20:47:00	E12	240	29	43.232	96.583	15.07	6.41	2.35	0.94	3
20:47:00	E12	240	29	41.74	72.94	13.9	5.25	2.649	0.859	4
20:47:00	E12	240	29	41.485	83.466	11.34	7.36	1.542	0.845	2
20:47:00	E12	240	29	42.422	107.904	12.03	8.97	1.341	0.925	3
20:47:00	E12	240	29	47.182	135.331	15.77	8.58	1.837	0.87	2
20:47:00	E12	240	29	34.987	65.375	12.28	5.33	2.306	0.931	3
20:47:00	E12	240	29	44.391	111.756	15.51	7.21	2.153	0.934	4
20:47:00	E12	240	29	26.282	41.989	7	6	1.166	0.94	3
20:47:00	E12	240	29	25.823	40.657	7.42	5.48	1.356	0.919	4
20:47:00	E12	240	29	26.453	42.942	7.61	5.64	1.35	0.958	4
20:47:00	E12	240	29	26.783	43.591	7.74	5.63	1.375	0.918	4
20:47:00	E12	240	29	28.495	48.903	8.52	5.74	1.483	0.96	4
20:47:00	E12	240	29	26.019	42.046	6.99	6.01	1.163	0.978	4
20:47:00	E12	240	29	30.529	58.161	7.87	7.39	1.065	0.972	3
20:47:00	E12	240	29	25.038	39.33	6.49	6.06	1.071	0.983	4
20:47:00	E12	240	29	22.519	31.131	6.07	5.13	1.185	0.979	4
20:47:00	E12	240	29	23.663	34.768	6.32	5.5	1.149	0.972	4
20:47:00	E12	240	29	36.574	74.739	10.96	6.82	1.607	0.869	5
20:47:00	E12	240	29	23.478	33.029	7.01	4.71	1.486	0.934	3
20:47:00	E12	240	29	23.393	33.482	6.76	4.95	1.366	0.96	3
20:47:00	E12	240	29	23.24	33.244	6.05	5.5	1.1	0.934	3
20:47:00	E13	96	26	30.337	46.865	7.95	5.9	1.348	0.846	2
20:47:00	E13	96	26	36.939	87.558	11.01	7.95	1.384	0.934	3
20:47:00	E13	96	26	38.516	82.961	10.44	7.94	1.315	0.879	4
20:47:00	E13	96	26	33.188	63.172	9.67	6.53	1.48	0.918	3
20:47:00	E13	96	26	32.593	63.295	8.71	7.27	1.198	0.918	3
20:47:00	E13	96	26	27.462	36.843	7.51	4.91	1.53	0.818	2
20:47:00	E13	96	26	34.257	71.912	10.37	6.93	1.497	0.872	3
20:47:00	E13	96	26	44.349	120.039	14.09	8.52	1.653	0.935	4
20:47:00	E13	96	26	41.503	95.604	13.11	7.29	1.799	0.942	3
20:47:00	E13	96	26	45.837	124.387	13.09	9.5	1.378	0.868	4
20:47:00	E13	96	26	37.456	91.696	10.16	9.03	1.125	0.926	1
20:47:00	E13	96	26	33.448	69.591	8.53	8.15	1.047	0.945	3
20:47:00	E13	96	26	40.865	90.244	9.65	9.35	1.032	0.861	3
20:47:00	E13	96	26	39.014	85.302	12.87	6.63	1.941	0.938	4
20:47:00	E13	96	26	38.507	78.412	13.62	5.76	2.366	0.943	4
20:47:00	E13	96	26	37.529	80.743	11.66	6.93	1.683	0.949	3
20:47:00	E13	96	26	38.562	89.542	10.41	8.6	1.211	0.928	3
20:47:00	E13	96	26	38.127	85.926	12.29	6.99	1.757	0.951	4
20:47:00	E13	96	26	31.584	65.248	8.5	7.68	1.106	0.888	6
20:47:00	E13	96	26	46.431	131.224	13.73	9.56	1.436	0.893	7
20:47:00	E13	96	26	29.36	52.224	8.2	6.37	1.288	0.943	5
20:47:00	E13	96	26	27.711	45.782	7.76	5.9	1.314	0.899	4
20:47:00	E13	96	26	30.92	54.245	9.35	5.8	1.612	0.923	5
20:47:00	E13	96	26	27.662	47.459	8.99	5.28	1.703	0.901	5
20:47:00	E13	96	26	29.89	54.349	8.24	6.59	1.25	0.95	4
20:47:00	E13	96	26	34.737	71.977	9.79	7.35	1.332	0.935	6
20:47:00	E15	144	32	32.367	61.417	10.16	6.04	1.681	0.907	2
20:47:00	E15	144	32	33.649	66.57	10.87	6.12	1.776	0.929	2
20:47:00	E15	144	32	37.811	79.488	12.67	6.27	2.02	0.971	4
20:47:00	E15	144	32	30.289	55.923	8.64	6.47	1.336	0.92	3
20:47:00	E15	144	32	33.968	70.392	10.52	6.69	1.572	0.97	3
20:47:00	E15	144	32	31.126	51.518	10.67	4.83	2.209	0.973	3
20:47:00	E15	144	32	30.368	51.376	9.96	5.16	1.932	0.959	4
20:47:00	E15	144	32	26.89	45.815	7.37	6.22	1.184	0.951	3
20:47:00	E15	144	32	34.451	72.28	10.13	7.14	1.419	0.937	3
20:47:00	E15	144	32	34.009	72.531	10.17	7.13	1.425	0.947	3
20:47:00	E15	144	32	36.972	73.337	10.11	7.25	1.393	0.844	3
20:47:00	E15	144	32	42.913	105.691	11.69	9.04	1.293	0.871	3
20:47:00	E15	144	32	33.397	66.7	9.95	6.7	1.484	0.951	3
20:47:00	E15	144	32	32.934	68.148	8.51	8.01	1.063	0.973	3
20:47:00	E15	144	32	31.212	60.608	7.83	7.74	1.011	0.959	3
20:47:00	E15	144	32	29.86	54.718	8.11	6.75	1.201	0.928	3
20:47:00	E15	144	32	26.64	44.11	7.7	5.73	1.346	0.957	3
20:47:00	E15	144	32	25.103	38.281	6.81	5.62	1.211	0.938	3
20:47:00	E15	144	32	28.482	48.34	8.23	5.87	1.402	0.903	3
20:47:00	E15	144	32	37.068	73.914	12.53	5.9	2.125	0.943	4
20:47:00	E15	144	32	39.748	81.873	11.87	6.89	1.722	0.938	6
20:47:00	E15	144	32	29.006	48.256	9.23	5.23	1.766	0.976	4
20:47:00	E15	144	32	29.221	49.224	8.74	5.63	1.551	0.927	4
20:47:00	E15	144	32	31.673	62.347	8.55	7.3	1.171	0.958	4
20:47:00	E15	144	32	30.931	58.717	8.06	7.29	1.105	0.924	4
20:47:00	E15	144	32	31.981	63.188	8.76	7.21	1.216	0.96	4
20:47:00	E15	144	32	35.118	76.819	8.91	8.62	1.033	0.977	4
20:47:00	E15	144	32	34.67	73.923	9.59	7.71	1.245	0.954	4
20:47:00	E15	144	32	32.576	63.619	9.62	6.62	1.453	0.952	5
20:47:00	E15	144	32	24.797	37.106	7.21	5.15	1.4	0.947	4
20:47:00	E15	144	32	42.978	105.076	12.89	8.15	1.582	0.928	6
20:47:00	E15	144	32	30.176	54.779	8.79	6.23	1.412	0.934	4
20:47:00	E16	144	27	39.046	90.763	12.18	7.45	1.634	0.967	3
20:47:00	E16	144	27	39.876	81.566	9.72	8.39	1.158	0.84	2
20:47:00	E16	144	27	44.507	115.281	14.01	8.23	1.703	0.925	3
20:47:00	E16	144	27	40.462	81.555	13.99	5.83	2.399	0.931	3
20:47:00	E16	144	27	36.598	68.422	12.28	5.57	2.205	0.914	3
20:47:00	E16	144	27	31.8	61.367	9.81	6.26	1.567	0.925	3
20:47:00	E16	144	27	35.716	72.616	10.95	6.63	1.65	0.87	3
20:47:00	E16	144	27	44.215	108.659	13.51	8.04	1.679	0.869	5
20:47:00	E16	144	27	37.581	87.148	9.98	8.74	1.142	0.92	3
20:47:00	E16	144	27	33.566	59.543	8.05	7.4	1.087	0.854	2
20:47:00	E16	144	27	36.772	69.937	11.92	5.87	2.033	0.857	2
20:47:00	E16	144	27	35.942	74.281	9.11	8.16	1.116	0.876	3
20:47:00	E16	144	27	40.785	100.424	11.63	8.63	1.348	0.945	5
20:47:00	E16	144	27	33.104	59.27	9.83	6.03	1.632	0.898	3
20:47:00	E16	144	27	31.848	62.971	8.72	7.22	1.208	0.985	3
20:47:00	E16	144	27	34.248	65.45	10.38	6.3	1.647	0.893	2
20:47:00	E16	144	27	39.287	82.449	13.2	6.24	2.114	0.945	4
20:47:00	E16	144	27	37.146	85.569	11.91	7.19	1.657	0.957	3
20:47:00	E16	144	27	38.097	80.34	12.82	6.26	2.047	0.981	4
20:47:00	E16	144	27	40.509	96.697	12.03	8.04	1.496	0.928	6
20:47:00	E16	144	27	37.229	84.792	10.08	8.41	1.199	0.939	6
20:47:00	E16	144	27	27.448	46.215	7.53	6.14	1.225	0.93	4
20:47:00	E16	144	27	26.765	40.273	8.85	4.55	1.945	0.986	4
20:47:00	E16	144	27	33.189	65.508	8.55	7.66	1.115	0.906	4
20:47:00	E16	144	27	35.321	74.555	10.33	7.22	1.431	0.944	4
20:47:00	E16	144	27	27.953	46.314	8.42	5.5	1.531	0.981	4
20:47:00	E16	144	27	28.993	48.009	7.99	6.01	1.329	0.886	5
20:47:00	E17	240	22	18.351	19.767	4.85	4.08	1.19	0.919	2
20:47:00	E17	240	22	20.671	22.89	5.87	3.9	1.506	0.869	2
20:47:00	E17	240	22	24.431	34.635	7.89	4.39	1.798	0.971	3
20:47:00	E17	240	22	37.407	86.41	9.9	8.73	1.135	0.944	3
20:47:00	E17	240	22	36.21	77.851	10.78	7.22	1.492	0.967	3
20:47:00	E17	240	22	32.875	55.731	11.56	4.82	2.4	0.979	3
20:47:00	E17	240	22	33.094	54.695	11.91	4.59	2.594	0.991	3
20:47:00	E17	240	22	39.767	89.402	12.79	6.99	1.829	0.961	3
20:47:00	E17	240	22	42.026	100.695	13.33	7.55	1.765	0.97	3
20:47:00	E17	240	22	41.392	98.964	13.74	7.2	1.907	0.981	3
20:47:00	E17	240	22	38.33	84.655	11.93	7.1	1.681	0.946	3
20:47:00	E17	240	22	31.01	53.205	8.89	5.98	1.486	0.875	2
20:47:00	E17	240	22	29.097	51.425	8.1	6.35	1.274	0.911	2
20:47:00	E17	240	22	34.786	69.258	10.97	6.31	1.739	0.937	3
20:47:00	E17	240	22	39.296	89.849	12.55	7.16	1.753	0.984	3
20:47:00	E17	240	22	38.847	84.242	12.62	6.67	1.892	0.968	3
20:47:00	E17	240	22	31.187	51.038	11	4.64	2.369	0.979	3
20:47:00	E17	240	22	30.005	46.94	10.44	4.49	2.324	0.983	3
20:47:00	E17	240	22	37.39	87.871	10.74	8.18	1.312	0.968	3
20:47:00	E17	240	22	37.256	86.05	10.29	8.36	1.231	0.964	3
20:47:00	E17	240	22	21.146	26.379	6.39	4.13	1.546	0.897	3
20:47:00	E17	240	22	37.033	77.177	12.19	6.33	1.924	0.966	3
20:47:00	E21	72	24	41.856	108.219	11.43	9.46	1.208	0.934	3
20:47:00	E21	72	24	35.459	60.932	9.02	6.75	1.336	0.817	2
20:47:00	E21	72	24	51.325	124.735	16.72	7.46	2.24	0.863	3
20:47:00	E21	72	24	35.196	65.676	9.88	6.65	1.486	0.8	3
20:47:00	E21	72	24	32.986	63.629	9.99	6.37	1.568	0.939	3
20:47:00	E21	72	24	37.069	81.606	10.55	7.73	1.364	0.893	3
20:47:00	E21	72	24	35.233	66.527	9.59	6.93	1.383	0.865	3
20:47:00	E21	72	24	31.748	59.591	9.76	6.11	1.599	0.923	3
20:47:00	E21	72	24	36.466	74.811	11.33	6.6	1.716	0.941	3
20:47:00	E21	72	24	35.798	72.866	11.48	6.35	1.808	0.965	4
20:47:00	E21	72	24	54.674	150.22	17.63	8.52	2.069	0.867	2
20:47:00	E21	72	24	52.414	144.579	14.07	10.28	1.369	0.864	5
20:47:00	E21	72	24	35.563	77.478	8.83	8.78	1.006	0.935	3
20:47:00	E21	72	24	39.024	91.743	9.91	9.25	1.072	0.913	3
20:47:00	E21	72	24	40.989	96.45	12.65	7.63	1.658	0.88	3
20:47:00	E21	72	24	43.959	118.619	11.51	10.3	1.117	0.954	3
20:47:00	E21	72	24	42.144	108.316	11.88	9.11	1.304	0.914	4
20:47:00	E21	72	24	51.236	146.594	16.74	8.76	1.912	0.932	5
20:47:00	E21	72	24	35.553	76.544	10.21	7.5	1.361	0.918	4
20:47:00	E21	72	24	35.317	76.083	8.93	8.52	1.047	0.924	4
20:47:00	E21	72	24	34.03	66.774	11.02	6.06	1.82	0.896	5
20:47:00	E21	72	24	33.653	69.256	10.4	6.66	1.561	0.922	5
20:47:00	E21	72	24	37.374	84.293	10.64	7.92	1.343	0.895	5
20:47:00	E21	72	24	38.286	84.652	12.11	6.99	1.733	0.883	5
20:47:00	E22	96	31	31.489	57.186	7.83	7.3	1.073	0.875	2
20:47:00	E22	96	31	37.946	91.056	9.79	9.3	1.052	0.901	2
20:47:00	E22	96	31	35.468	74.159	10.65	6.97	1.528	0.942	3
20:47:00	E22	96	31	37.072	79.061	11.09	7.13	1.555	0.945	3
20:47:00	E22	96	31	35.594	71.684	11.45	6.26	1.828	0.969	3
20:47:00	E22	96	31	32.523	53.793	11.43	4.71	2.429	0.971	3
20:47:00	E22	96	31	34.968	67.784	11.92	5.69	2.096	0.975	3
20:47:00	E22	96	31	34.731	68.11	10.97	6.21	1.767	0.95	3
20:47:00	E22	96	31	31.371	53.483	10.67	5.01	2.127	0.986	4
20:47:00	E22	96	31	29.179	46.89	9.83	4.77	2.059	0.956	3
20:47:00	E22	96	31	23.649	34.401	6.54	5.26	1.245	0.98	3
20:47:00	E22	96	31	33.029	63.579	10.26	6.19	1.657	0.975	4
20:47:00	E22	96	31	36.881	80.04	9.24	8.66	1.066	0.868	2
20:47:00	E22	96	31	31.254	60.574	9.12	6.65	1.372	0.92	3
20:47:00	E22	96	31	29.952	44.885	8.53	5.26	1.622	0.851	3
20:47:00	E22	96	31	24.958	37.737	7.2	5.24	1.375	0.966	3
20:47:00	E22	96	31	28.091	49.187	7.93	6.2	1.28	0.972	3
20:47:00	E22	96	31	25.869	41.329	7.15	5.78	1.236	0.945	3
20:47:00	E22	96	31	31.876	61.19	9.63	6.36	1.514	0.953	3
20:47:00	E22	96	31	37.894	74.833	13.18	5.68	2.322	0.981	4
20:47:00	E22	96	31	36.285	75.506	11.23	6.72	1.671	0.928	3
20:47:00	E22	96	31	36.758	69.3	12.3	5.63	2.184	0.926	3
20:47:00	E22	96	31	33.706	67.282	10.46	6.43	1.626	0.978	5
20:47:00	E22	96	31	23.54	34.049	6.49	5.25	1.235	0.967	4
20:47:00	E22	96	31	27.175	44.727	8.09	5.53	1.462	0.955	4
20:47:00	E22	96	31	24.337	36.554	6.53	5.6	1.166	0.981	4
20:47:00	E22	96	31	27.351	46.622	6.87	6.79	1.012	0.976	4
20:47:00	E22	96	31	25.086	38.898	6.67	5.84	1.142	0.959	4
20:47:00	E22	96	31	25.02	38.737	6.51	5.95	1.093	0.964	4
20:47:00	E22	96	31	22.904	31.95	6.69	4.78	1.399	0.981	4
20:47:00	E22	96	31	25.411	37.418	8.15	4.59	1.777	0.97	3
20:47:00	E23	96	25	35.332	78.419	11.11	7.06	1.574	0.891	1
20:47:00	E23	96	25	33.262	63.249	9.12	6.93	1.316	0.841	3
20:47:00	E23	96	25	36.855	80.595	11.1	7.26	1.527	0.945	2
20:47:00	E23	96	25	41.957	99.923	13.44	7.44	1.807	0.951	3
20:47:00	E23	96	25	41.903	94.992	14.15	6.72	2.107	0.976	3
20:47:00	E23	96	25	40.853	87.553	14.38	6.09	2.363	0.988	4
20:47:00	E23	96	25	33.742	68.217	9.32	7.32	1.273	0.943	3
20:47:00	E23	96	25	36.823	81.671	10.78	7.58	1.423	0.963	3
20:47:00	E23	96	25	35.713	76.836	10.73	7.16	1.498	0.968	3
20:47:00	E23	96	25	44.019	116.137	11.53	10.07	1.145	0.915	4
20:47:00	E23	96	25	38.069	85.521	9.87	8.66	1.139	0.903	2
20:47:00	E23	96	25	43.007	108.82	11.42	9.53	1.198	0.861	2
20:47:00	E23	96	25	48.328	121.739	14.4	8.45	1.703	0.928	3
20:47:00	E23	96	25	44.407	105.916	15.41	6.87	2.243	0.985	3
20:47:00	E23	96	25	45.245	114	13.5	8.45	1.598	0.91	3
20:47:00	E23	96	25	42.085	93.039	14.29	6.51	2.194	0.963	3
20:47:00	E23	96	25	44.91	113.438	14.02	8.09	1.734	0.949	4
20:47:00	E23	96	25	39.063	84.967	12.26	6.93	1.768	0.929	3
20:47:00	E23	96	25	38.93	90.407	11.95	7.56	1.58	0.961	3
20:47:00	E23	96	25	39.272	86.339	11.96	7.22	1.656	0.936	4
20:47:00	E23	96	25	36.587	79.333	10.61	7.48	1.419	0.93	3
20:47:00	E23	96	25	38.126	89.214	10.42	8.56	1.218	0.957	4
20:47:00	E23	96	25	43.143	113.289	12.44	9.11	1.365	0.965	5
20:47:00	E23	96	25	40.38	95.111	11.31	8.41	1.344	0.911	5
20:47:00	E23	96	25	37.339	81.111	11.87	6.84	1.736	0.979	4
20:47:00	E24	96	32	41.472	114.072	11.36	10.04	1.131	0.933	2
20:47:00	E24	96	32	35.137	71.451	9.38	7.62	1.232	0.874	3
20:47:00	E24	96	32	40.596	99.044	13.56	7.3	1.857	0.912	5
20:47:00	E24	96	32	34.617	82.445	9.4	8.77	1.072	0.929	3
20:47:00	E24	96	32	39.347	90.56	13.1	6.91	1.895	0.961	4
20:47:00	E24	96	32	38.967	89.958	11.81	7.62	1.549	0.915	3
20:47:00	E24	96	32	35.88	77.744	10.22	7.61	1.344	0.893	3
20:47:00	E24	96	32	38.548	89.427	11.21	7.98	1.406	0.936	4
20:47:00	E24	96	32	37.625	86.746	10.01	8.67	1.155	0.936	4
20:47:00	E24	96	32	39.006	93.691	10.32	9.08	1.136	0.966	5
20:47:00	E24	96	32	40.423	101.258	10.65	9.51	1.12	0.952	4
20:47:00	E24	96	32	44.474	122.038	12.48	9.78	1.276	0.959	3
20:47:00	E24	96	32	46.37	132.396	12.92	10.25	1.261	0.978	3
20:47:00	E24	96	32	27.275	50.174	7.36	6.82	1.079	0.918	1
20:47:00	E24	96	32	42.596	98.616	13.69	7.21	1.9	0.931	3
20:47:00	E24	96	32	44.094	102.293	14.76	6.93	2.131	0.94	4
20:47:00	E24	96	32	37.776	82.056	11.7	7.01	1.668	0.953	3
20:47:00	E24	96	32	32.423	60.118	9.99	6.02	1.66	0.938	3
20:47:00	E24	96	32	40.167	80.103	9.32	8.6	1.084	0.824	3
20:47:00	E24	96	32	42.87	107.913	11.33	9.52	1.19	0.88	3
20:47:00	E24	96	32	48.878	143.927	14.52	9.91	1.465	0.968	3
20:47:00	E24	96	32	48.925	149.867	14.08	10.64	1.323	0.92	2
20:47:00	E24	96	32	33.759	65.789	10.95	6.01	1.823	0.955	3
20:47:00	E24	96	32	33.008	65.142	9.92	6.56	1.512	0.926	3
20:47:00	E24	96	32	29.422	52.285	7.73	6.76	1.144	0.92	3
20:47:00	E24	96	32	31.63	61.714	8.33	7.41	1.124	0.951	3
20:47:00	E24	96	32	34.554	73.303	8.78	8.34	1.053	0.931	3
20:47:00	E24	96	32	30.692	57.003	8.3	6.87	1.208	0.922	4
20:47:00	E24	96	32	43.993	116.409	10.92	10.66	1.025	0.919	7
20:47:00	E24	96	32	33.06	66.308	9.61	6.9	1.392	0.983	4
20:47:00	E24	96	32	49.166	150.259	12.78	11.75	1.087	0.97	7
20:47:00	E24	96	32	32.07	61.37	9.84	6.24	1.577	0.98	4
20:47:00	E26	144	38	35.119	75.624	9.62	7.86	1.225	0.895	2
20:47:00	E26	144	38	27.615	43.376	7.8	5.56	1.402	0.899	3
20:47:00	E26	144	38	31.057	58.902	9.86	5.98	1.649	0.913	2
20:47:00	E26	144	38	39.126	82.21	13.25	6.21	2.135	0.965	4
20:47:00	E26	144	38	35.536	80.117	9.29	8.62	1.077	0.955	3
20:47:00	E26	144	38	31.385	52.472	10.6	4.95	2.14	0.923	3
20:47:00	E26	144	38	31.032	48.197	10.68	4.51	2.364	0.943	3
20:47:00	E26	144	38	32.262	54.844	10.99	4.99	2.202	0.947	3
20:47:00	E26	144	38	33.338	55.336	11.78	4.7	2.507	0.957	4
20:47:00	E26	144	38	34.005	68.922	10.37	6.65	1.561	0.982	3
20:47:00	E26	144	38	28.231	39.582	7.69	5.15	1.493	0.845	3
20:47:00	E26	144	38	24.301	35.713	6.16	5.8	1.061	0.884	3
20:47:00	E26	144	38	38.329	85.449	11.38	7.51	1.515	0.888	4
20:47:00	E26	144	38	25.598	40.525	7.35	5.51	1.334	0.963	3
20:47:00	E26	144	38	33.767	54.347	7.43	7.32	1.015	0.815	3
20:47:00	E26	144	38	27.278	44.917	7.77	5.78	1.345	0.961	3
20:47:00	E26	144	38	30.899	61.199	8.41	7.28	1.156	0.964	3
20:47:00	E26	144	38	26.157	42.309	6.8	6.23	1.092	0.948	3
20:47:00	E26	144	38	26.903	44.203	7.8	5.67	1.376	0.979	3
20:47:00	E26	144	38	32.262	60.513	10.3	5.88	1.752	0.956	4
20:47:00	E26	144	38	31.41	63.949	8.01	7.99	1.002	0.958	3
20:47:00	E26	144	38	33.103	68.319	8.65	7.9	1.095	0.977	3
20:47:00	E26	144	38	37.394	76.722	12.56	6.11	2.056	0.961	4
20:47:00	E26	144	38	44.147	104.547	14.75	7.09	2.082	0.958	4
20:47:00	E26	144	38	28.828	51.468	7.78	6.62	1.175	0.982	4
20:47:00	E26	144	38	27.745	47.175	7.81	6.04	1.294	0.97	4
20:47:00	E26	144	38	32.378	64.953	8.12	8	1.014	0.951	4
20:47:00	E26	144	38	34.776	70.227	11.7	6	1.949	0.919	5
20:47:00	E26	144	38	30.744	52.861	10.29	5.14	2.002	0.977	5
20:47:00	E26	144	38	30.709	55.064	9.35	5.89	1.588	0.959	4
20:47:00	E26	144	38	30.36	52.371	9.69	5.41	1.792	0.982	4
20:47:00	E26	144	38	23.471	34.088	5.98	5.7	1.05	0.955	4
20:47:00	E26	144	38	24.315	36.239	6.59	5.5	1.199	0.956	4
20:47:00	E26	144	38	22.833	32.277	6.04	5.34	1.132	0.97	4
20:47:00	E26	144	38	23.944	35.534	6.33	5.62	1.126	0.963	4
20:47:00	E26	144	38	27.939	45.639	8.63	5.29	1.63	0.956	4
20:47:00	E26	144	38	26.223	41.665	7.82	5.33	1.467	0.97	4
20:47:00	E26	144	38	22.873	32.626	5.9	5.53	1.066	0.98	4
20:47:00	E28	144	26	31.527	64.058	8.35	7.68	1.087	0.951	2
20:47:00	E28	144	26	35.933	85.599	11.2	7.65	1.464	0.898	3
20:47:00	E28	144	26	35.446	78.139	8.87	8.81	1.007	0.9	4
20:47:00	E28	144	26	43.06	83.963	15.02	5.59	2.685	0.947	4
20:47:00	E28	144	26	42.124	82.601	15.8	5.23	3.023	0.966	4
20:47:00	E28	144	26	31.84	60.283	9.28	6.5	1.429	0.934	3
20:47:00	E28	144	26	27.393	44.829	8.17	5.49	1.49	0.957	3
20:47:00	E28	144	26	36.269	65.487	10.81	6.06	1.785	0.881	2
20:47:00	E28	144	26	41.615	93.947	13.56	6.93	1.957	0.946	3
20:47:00	E28	144	26	47.056	136.578	13.63	10.02	1.36	0.904	3
20:47:00	E28	144	26	38.526	79.137	9.43	8.39	1.124	0.851	2
20:47:00	E28	144	26	35.142	74.727	9.86	7.58	1.301	0.927	3
20:47:00	E28	144	26	32.382	65.428	9.06	7.22	1.256	0.937	3
20:47:00	E28	144	26	51.862	121.727	18.53	6.57	2.821	0.922	6
20:47:00	E28	144	26	34.165	69.807	10.27	6.8	1.511	0.974	3
20:47:00	E28	144	26	38.043	86.735	10.62	8.17	1.3	0.883	3
20:47:00	E28	144	26	38.076	87.313	10.2	8.56	1.19	0.892	3
20:47:00	E28	144	26	35.317	62.615	11.74	5.33	2.201	0.922	3
20:47:00	E28	144	26	37.824	77.391	13.49	5.74	2.35	0.931	4
20:47:00	E28	144	26	31.91	58.885	8.81	6.68	1.318	0.895	4
20:47:00	E28	144	26	36.286	80.597	9.07	8.88	1.022	0.932	4
20:47:00	E28	144	26	31.285	58.834	9.22	6.38	1.444	0.979	4
20:47:00	E28	144	26	38.817	84.358	12.45	6.77	1.838	0.948	6
20:47:00	E28	144	26	33.93	67.395	10.34	6.52	1.587	0.916	5
20:47:00	E28	144	26	25.618	40.294	6.91	5.83	1.184	0.96	4
20:47:00	E28	144	26	27.478	46.112	7.64	6.03	1.267	0.963	4
20:47:00	E41	72	27	34.235	71.93	9.89	7.27	1.36	0.964	3
20:47:00	E41	72	27	34.68	73.188	10.12	7.23	1.399	0.972	3
20:47:00	E41	72	27	46.709	131.359	14.11	9.31	1.515	0.98	4
20:47:00	E41	72	27	49.103	146.398	14.46	10.13	1.428	0.983	3
20:47:00	E41	72	27	49.736	149.497	14.47	10.33	1.4	0.98	3
20:47:00	E41	72	27	45.942	124.547	12.97	9.6	1.351	0.889	2
20:47:00	E41	72	27	39.82	84.898	9.64	8.81	1.094	0.862	3
20:47:00	E41	72	27	30.969	55.722	9.24	6.03	1.532	0.942	3
20:47:00	E41	72	27	31.636	59.569	9.56	6.23	1.535	0.984	3
20:47:00	E41	72	27	43.534	114.561	12.71	9.01	1.41	0.971	5
20:47:00	E41	72	27	37.096	85.284	9.46	9.01	1.05	0.969	3
20:47:00	E41	72	27	38.387	91.754	10.16	9.03	1.125	0.982	3
20:47:00	E41	72	27	35.169	73.547	10.59	6.95	1.525	0.969	3
20:47:00	E41	72	27	41.296	106.208	10.69	9.93	1.076	0.978	3
20:47:00	E41	72	27	41.561	110.956	10.6	10.46	1.014	0.933	3
20:47:00	E41	72	27	53.447	121.306	18.57	6.53	2.844	0.888	3
20:47:00	E41	72	27	50.04	85.839	17.32	4.96	3.495	0.848	3
20:47:00	E41	72	27	31.213	65.083	8.09	8.04	1.006	0.94	2
20:47:00	E41	72	27	28.737	46.678	8.5	5.49	1.549	0.87	2
20:47:00	E41	72	27	37.963	85.075	10.36	8.21	1.262	0.912	3
20:47:00	E41	72	27	42.227	107.775	12.35	8.73	1.415	0.962	3
20:47:00	E41	72	27	65.196	202.906	23.88	8.5	2.811	0.973	4
20:47:00	E41	72	27	44.023	110.021	14.15	7.78	1.819	0.964	4
20:47:00	E41	72	27	37.119	85.282	9.73	8.77	1.11	0.974	5
20:47:00	E41	72	27	34.226	71.304	10.04	7.1	1.414	0.988	4
20:47:00	E41	72	27	33.515	68.186	9.77	6.98	1.4	0.994	4
20:47:00	E41	72	27	34.707	74.591	9.05	8.24	1.099	0.962	4
20:47:00	E42	240	37	35.131	76.04	9.3	8.17	1.138	0.95	3
20:47:00	E42	240	37	36.541	79.966	11.2	7.14	1.568	0.946	3
20:47:00	E42	240	37	35.6	76.622	9.8	7.82	1.254	0.951	3
20:47:00	E42	240	37	27.839	46.162	7.72	5.98	1.292	0.928	3
20:47:00	E42	240	37	32.535	64.984	8.85	7.34	1.205	0.946	3
20:47:00	E42	240	37	28.188	48.404	7.71	6.28	1.229	0.952	3
20:47:00	E42	240	37	35.004	68.382	10.38	6.58	1.577	0.89	2
20:47:00	E42	240	37	28.694	50.419	7.39	6.82	1.084	0.889	4
20:47:00	E42	240	37	28.004	43.769	9.84	4.45	2.21	0.935	3
20:47:00	E42	240	37	28.454	43.752	7.73	5.66	1.366	0.883	4
20:47:00	E42	240	37	29.399	44.221	9.29	4.76	1.952	0.888	3
20:47:00	E42	240	37	29.007	45.832	9.65	4.75	2.033	0.946	3
20:47:00	E42	240	37	31.444	57.188	8.9	6.42	1.386	0.888	4
20:47:00	E42	240	37	37.201	71.409	10.27	6.96	1.476	0.87	3
20:47:00	E42	240	37	32.433	61.296	10.75	5.7	1.884	0.94	4
20:47:00	E42	240	37	30.848	55.235	7.43	7.43	1	0.882	3
20:47:00	E42	240	37	34.944	65.634	9.39	6.99	1.345	0.865	2
20:47:00	E42	240	37	35.982	72.104	11.9	6.06	1.965	0.952	3
20:47:00	E42	240	37	28.045	47.356	8.4	5.64	1.488	0.951	4
20:47:00	E42	240	37	32.38	64.36	9.02	7.13	1.264	0.957	4
20:47:00	E42	240	37	30.242	56.015	8.2	6.83	1.199	0.916	4
20:47:00	E42	240	37	36.368	75.018	9.08	8.26	1.099	0.893	4
20:47:00	E42	240	37	32.242	63.296	9.38	6.74	1.391	0.959	4
20:47:00	E42	240	37	31.742	58.118	9.12	6.37	1.432	0.919	4
20:47:00	E42	240	37	25.526	39.47	7.27	5.43	1.337	0.941	4
20:47:00	E42	240	37	29.833	47.771	9.08	5.26	1.726	0.894	4
20:47:00	E42	240	37	35.996	69.133	11.22	6.16	1.82	0.912	4
20:47:00	E42	240	37	36.511	75.842	11.4	6.65	1.714	0.917	5
20:47:00	E42	240	37	31.647	52.883	10.87	4.86	2.235	0.917	4
20:47:00	E42	240	37	31.22	56.108	8.22	6.82	1.205	0.889	4
20:47:00	E42	240	37	27.955	42.819	9.08	4.71	1.926	0.964	4
20:47:00	E42	240	37	35.125	74.092	10.38	7.14	1.454	0.951	4
20:47:00	E42	240	37	28.662	47.63	8.85	5.38	1.644	0.975	5
20:47:00	E42	240	37	29.772	54.952	7.78	7.07	1.101	0.945	4
20:47:00	E42	240	37	27.415	45.971	7.84	5.87	1.336	0.954	4
20:47:00	E42	240	37	32.411	57.792	9.76	5.92	1.649	0.861	4
20:47:00	E42	240	37	29.755	54.598	7.92	6.89	1.15	0.947	4
20:47:00	E43	144	23	46.418	137.056	13.35	10.27	1.3	0.911	2
20:47:00	E43	144	23	30.777	57.865	8.72	6.64	1.314	0.962	3
20:47:00	E43	144	23	30.811	56.461	9.5	5.94	1.599	0.982	3
20:47:00	E43	144	23	39.452	96.687	10.67	9.06	1.178	0.964	3
20:47:00	E43	144	23	35.488	67.698	12.28	5.51	2.227	0.968	3
20:47:00	E43	144	23	40.29	89.89	13.55	6.63	2.042	0.974	4
20:47:00	E43	144	23	37.025	75.225	10.89	6.91	1.578	0.839	3
20:47:00	E43	144	23	44.562	121.509	12.64	9.62	1.314	0.954	3
20:47:00	E43	144	23	37.748	77.044	9.64	7.99	1.207	0.859	2
20:47:00	E43	144	23	40.459	100.098	11.22	8.92	1.257	0.934	3
20:47:00	E43	144	23	37.089	82.346	10.95	7.52	1.456	0.927	3
20:47:00	E43	144	23	35.77	64.61	8.84	7.3	1.211	0.851	2
20:47:00	E43	144	23	37.482	86.796	10.25	8.47	1.211	0.968	3
20:47:00	E43	144	23	33.098	67.413	9.36	7.21	1.298	0.911	3
20:47:00	E43	144	23	42.61	93.359	15.25	6.12	2.493	0.942	4
20:47:00	E43	144	23	40.647	98.405	11.76	8.37	1.406	0.9	3
20:47:00	E43	144	23	29.659	53.062	8.95	5.93	1.511	0.97	3
20:47:00	E43	144	23	28.295	49.304	7.88	6.26	1.258	0.97	3
20:47:00	E43	144	23	38.952	79.424	13.85	5.74	2.415	0.941	3
20:47:00	E43	144	23	31.587	62.346	7.92	7.87	1.006	0.972	4
20:47:00	E43	144	23	33.013	67.76	8.63	7.85	1.098	0.988	4
20:47:00	E43	144	23	34.932	75.811	9	8.42	1.068	0.975	4
20:47:00	E43	144	23	36.225	81.41	9.37	8.69	1.078	0.972	4
20:47:00	E44	96	29	50.453	153.079	14.12	10.84	1.302	0.919	3
20:47:00	E44	96	29	47.747	136.161	12.53	10.87	1.153	0.883	2
20:47:00	E44	96	29	47.921	132.361	11.64	11.38	1.023	0.857	2
20:47:00	E44	96	29	49.852	148.727	14.04	10.59	1.325	0.947	3
20:47:00	E44	96	29	48.829	137.894	15.25	9.04	1.686	0.969	3
20:47:00	E44	96	29	45.257	111.656	15.62	7.15	2.186	0.986	4
20:47:00	E44	96	29	30.71	58.762	8.1	7.25	1.118	0.968	3
20:47:00	E44	96	29	29.711	54.943	7.6	7.23	1.051	0.973	3
20:47:00	E44	96	29	38.499	84.053	12.47	6.74	1.849	0.969	3
20:47:00	E44	96	29	41.05	92.951	13.97	6.66	2.098	0.976	4
20:47:00	E44	96	29	39.28	93.977	11.4	8.24	1.382	0.974	3
20:47:00	E44	96	29	38.676	92.371	10.75	8.59	1.251	0.986	3
20:47:00	E44	96	29	35.336	76.27	9.94	7.67	1.296	0.954	3
20:47:00	E44	96	29	44.036	110.735	14.32	7.73	1.853	0.895	2
20:47:00	E44	96	29	32.025	60.515	9.4	6.44	1.461	0.934	3
20:47:00	E44	96	29	41.226	101.908	12.19	8.36	1.458	0.929	3
20:47:00	E44	96	29	43.284	105.616	14.09	7.5	1.88	0.944	3
20:47:00	E44	96	29	44.199	105.975	14.59	7.26	2.008	0.963	4
20:47:00	E44	96	29	28.181	48.38	7.71	6.28	1.228	0.911	3
20:47:00	E44	96	29	32.67	66.278	8.68	7.63	1.137	0.961	3
20:47:00	E44	96	29	33.763	69.132	10.26	6.74	1.522	0.934	3
20:47:00	E44	96	29	36.425	82.213	9.82	8.37	1.173	0.97	3
20:47:00	E44	96	29	48.085	120.397	15.68	7.68	2.043	0.938	4
20:47:00	E44	96	29	30.745	58.401	7.91	7.39	1.07	0.933	4
20:47:00	E44	96	29	30.155	56.599	7.93	7.14	1.11	0.97	4
20:47:00	E44	96	29	30.973	59.5	8.42	7.07	1.19	0.951	4
20:47:00	E44	96	29	31.708	62.692	8.15	7.69	1.06	0.98	4
20:47:00	E44	96	29	31.663	62.382	8.27	7.55	1.096	0.965	4
20:47:00	E44	96	29	30.106	55.761	8.56	6.51	1.315	0.957	4
20:47:00	E45	96	39	31.102	55.37	10.87	5.09	2.133	0.907	2
20:47:00	E45	96	39	30.819	50.717	10.2	4.97	2.051	0.958	3
20:47:00	E45	96	39	32.161	55.352	10.25	5.4	1.897	0.893	3
20:47:00	E45	96	39	35.498	66.772	11.24	5.94	1.893	0.914	3
20:47:00	E45	96	39	39.368	89.326	11.36	7.86	1.446	0.914	3
20:47:00	E45	96	39	38.187	84.277	11.63	7.25	1.605	0.947	4
20:47:00	E45	96	39	24.797	32.568	7.43	4.38	1.696	0.899	3
20:47:00	E45	96	39	26.729	40.526	8.77	4.62	1.896	0.915	3
20:47:00	E45	96	39	30.521	56.088	9.69	5.79	1.674	0.905	3
20:47:00	E45	96	39	25.64	40.483	6.58	6.16	1.068	0.943	3
20:47:00	E45	96	39	43.749	116.971	12.69	9.22	1.376	0.921	6
20:47:00	E45	96	39	39.268	93.652	12.16	7.7	1.579	0.942	3
20:47:00	E45	96	39	31.05	58.265	9.01	6.46	1.395	0.942	3
20:47:00	E45	96	39	40.061	94.048	12.46	7.55	1.652	0.917	4
20:47:00	E45	96	39	37.348	78.164	9.41	8.31	1.132	0.855	3
20:47:00	E45	96	39	26.159	34.311	7.45	4.6	1.619	0.861	2
20:47:00	E45	96	39	30.046	50.662	9.95	5.09	1.955	0.955	3
20:47:00	E45	96	39	35.426	72.637	11	6.6	1.667	0.949	3
20:47:00	E45	96	39	38.141	85.365	11.22	7.61	1.474	0.945	3
20:47:00	E45	96	39	39.485	96.561	10.46	9.23	1.134	0.901	3
20:47:00	E45	96	39	39.953	93.295	12.66	7.37	1.717	0.983	4
20:47:00	E45	96	39	39.409	91.364	11.6	7.88	1.473	0.895	3
20:47:00	E45	96	39	43.165	109.685	11.7	9.38	1.247	0.939	4
20:47:00	E45	96	39	27.813	44.692	8.35	5.35	1.56	0.938	3
20:47:00	E45	96	39	31.947	60.773	9.71	6.26	1.55	0.958	3
20:47:00	E45	96	39	33.445	67.764	10.53	6.43	1.637	0.978	3
20:47:00	E45	96	39	39.737	97.189	12.32	7.89	1.561	0.957	4
20:47:00	E45	96	39	29.766	50.974	9.24	5.52	1.673	0.935	3
20:47:00	E45	96	39	35.121	70.37	9.75	7.22	1.35	0.878	3
20:47:00	E45	96	39	38.564	90.016	10.84	8.3	1.306	0.956	3
20:47:00	E45	96	39	34.824	72.937	9.07	8.04	1.129	0.862	4
20:47:00	E45	96	39	27.952	40.761	8.72	4.67	1.867	0.827	4
20:47:00	E45	96	39	27.83	42.689	8.09	5.28	1.531	0.859	4
20:47:00	E45	96	39	32.287	63.541	9.14	6.96	1.313	0.969	5
20:47:00	E45	96	39	26.359	38.948	8.09	4.81	1.68	0.922	5
20:47:00	E45	96	39	34.078	73.78	10.21	7.22	1.414	0.93	6
20:47:00	E45	96	39	29.656	54.092	8.04	6.73	1.195	0.954	5
20:47:00	E45	96	39	39.253	85.83	12.52	6.85	1.827	0.954	5
20:47:00	E45	96	39	38.388	84.46	11.3	7.48	1.512	0.91	6
20:47:00	E46	72	33	24.11	31.349	7.67	4.09	1.876	0.872	3
20:47:00	E46	72	33	31.799	57.34	9.11	6.29	1.447	0.859	3
20:47:00	E46	72	33	30.908	58.789	7.96	7.38	1.079	0.949	3
20:47:00	E46	72	33	34.512	65.889	8.46	7.78	1.087	0.867	4
20:47:00	E46	72	33	36.629	78.311	10.14	7.72	1.313	0.882	4
20:47:00	E46	72	33	29.306	53.12	7.75	6.85	1.132	0.968	3
20:47:00	E46	72	33	33.508	68.904	9.9	6.96	1.422	0.942	3
20:47:00	E46	72	33	33.195	65.845	10.6	6.21	1.706	0.951	3
20:47:00	E46	72	33	39.22	94.483	10.43	9.06	1.152	0.886	4
20:47:00	E46	72	33	31.225	55.404	8.64	6.41	1.347	0.879	3
20:47:00	E46	72	33	33.478	66.615	8.95	7.44	1.204	0.886	3
20:47:00	E46	72	33	34.834	77.032	9.86	7.81	1.262	0.961	3
20:47:00	E46	72	33	29.693	50.414	7.29	6.92	1.053	0.866	2
20:47:00	E46	72	33	32.968	64.877	10.53	6.16	1.708	0.967	3
20:47:00	E46	72	33	33.484	66.885	10.79	6.2	1.742	0.968	3
20:47:00	E46	72	33	29.759	52.076	8.95	5.82	1.538	0.959	3
20:47:00	E46	72	33	33.154	70.406	8.91	7.9	1.129	0.964	4
20:47:00	E46	72	33	28.317	49.523	7.58	6.53	1.161	0.968	3
20:47:00	E46	72	33	28.358	48.418	8.48	5.71	1.485	0.949	5
20:47:00	E46	72	33	29.471	55.163	8.18	6.74	1.213	0.919	5
20:47:00	E46	72	33	29.69	57.202	7.62	7.51	1.014	0.888	5
20:47:00	E46	72	33	34.323	67.205	11.24	5.98	1.881	0.932	5
20:47:00	E46	72	33	26.862	44.29	7.55	5.86	1.288	0.953	4
20:47:00	E46	72	33	30.78	57.868	8.27	7	1.182	0.947	4
20:47:00	E46	72	33	28.44	48.828	8.13	6.01	1.353	0.956	4
20:47:00	E46	72	33	28.56	50.829	7.54	6.74	1.118	0.969	4
20:47:00	E46	72	33	37.681	81.104	12.03	6.74	1.785	0.975	4
20:47:00	E46	72	33	38.023	85.174	11.41	7.47	1.528	0.968	4
20:47:00	E46	72	33	34.596	66.622	10.57	6.31	1.676	0.917	4
20:47:00	E46	72	33	32.413	61.256	9.9	6.19	1.6	0.915	5
20:47:00	E46	72	33	30.103	55.184	8.91	6.19	1.439	0.95	4
20:47:00	E46	72	33	28.215	47.898	8.32	5.76	1.446	0.922	4
20:47:00	E46	72	33	26.298	42.674	7.21	5.92	1.219	0.976	4
20:47:00	E47	72	37	33.173	65.018	9.01	7.22	1.248	0.874	2
20:47:00	E47	72	37	36.703	83.322	10.49	7.94	1.32	0.948	3
20:47:00	E47	72	37	37.26	85.407	9.99	8.55	1.168	0.967	3
20:47:00	E47	72	37	31.286	59.984	8.41	7.13	1.18	0.953	3
20:47:00	E47	72	37	32.716	65.975	9.07	7.27	1.247	0.962	3
20:47:00	E47	72	37	31.33	58.142	9.5	6.12	1.551	0.952	3
20:47:00	E47	72	37	48.198	118.322	17.09	6.93	2.467	0.978	4
20:47:00	E47	72	37	47.9	129.964	15.55	8.36	1.859	0.969	3
20:47:00	E47	72	37	38.733	84.521	12.4	6.82	1.818	0.966	3
20:47:00	E47	72	37	42.836	104.294	13.94	7.48	1.862	0.969	3
20:47:00	E47	72	37	36.973	77.932	11.96	6.52	1.834	0.981	3
20:47:00	E47	72	37	38.994	89.41	11.86	7.54	1.572	0.984	4
20:47:00	E47	72	37	32.099	64.717	8.45	7.66	1.104	0.932	2
20:47:00	E47	72	37	34.054	68.249	10.12	6.74	1.501	0.932	4
20:47:00	E47	72	37	37.687	90.918	9.93	9.15	1.085	0.918	2
20:47:00	E47	72	37	40.049	91.483	12.92	7.08	1.825	0.978	4
20:47:00	E47	72	37	41.441	95.72	13.75	6.96	1.975	0.975	3
20:47:00	E47	72	37	43.335	106.144	13.97	7.6	1.838	0.97	3
20:47:00	E47	72	37	46.239	115.933	15.41	7.52	2.049	0.967	3
20:47:00	E47	72	37	46.326	115.67	16.4	7.05	2.327	0.948	4
20:47:00	E47	72	37	34.378	72.337	8.66	8.35	1.038	0.938	3
20:47:00	E47	72	37	35.743	78.203	10.29	7.6	1.353	0.981	3
20:47:00	E47	72	37	32.046	58.098	9.7	5.99	1.619	0.911	3
20:47:00	E47	72	37	33.197	66.78	9.79	6.82	1.434	0.96	3
20:47:00	E47	72	37	32.229	63.587	8.09	7.86	1.029	0.87	3
20:47:00	E47	72	37	33.795	70.459	9.5	7.41	1.282	0.88	3
20:47:00	E47	72	37	37.868	91.807	10.83	8.48	1.276	0.931	3
20:47:00	E47	72	37	37.811	72.183	8.68	8.32	1.043	0.832	5
20:47:00	E47	72	37	35.147	75.392	8.99	8.39	1.072	0.926	4
20:47:00	E47	72	37	33.94	69.627	9.48	7.34	1.291	0.948	4
20:47:00	E47	72	37	41.057	101.816	10.48	9.71	1.079	0.932	6
20:47:00	E47	72	37	31.499	60.524	8.6	7.04	1.222	0.939	4
20:47:00	E47	72	37	36.863	79.881	11.05	7.23	1.527	0.956	5
20:47:00	E47	72	37	31.174	58.974	9.19	6.41	1.433	0.953	4
20:47:00	E47	72	37	31.212	60.727	8.16	7.44	1.096	0.97	4
20:47:00	E47	72	37	31.362	60.523	8.96	6.76	1.326	0.98	4
20:47:00	E47	72	37	45.901	120.961	14.59	8.29	1.76	0.965	3
20:47:00	E81	96	37	33.717	73.13	8.92	8.2	1.088	0.95	2
20:47:00	E81	96	37	35.945	79.629	9.34	8.52	1.096	0.93	2
20:47:00	E81	96	37	40.008	101.736	10.89	9.34	1.166	0.955	3
20:47:00	E81	96	37	34.844	70.782	11	6.44	1.708	0.975	3
20:47:00	E81	96	37	35.108	72.081	10.27	7.02	1.464	0.941	3
20:47:00	E81	96	37	40.996	99.925	12.72	7.86	1.618	0.962	3
20:47:00	E81	96	37	42.183	98.791	14.27	6.92	2.061	0.977	4
20:47:00	E81	96	37	29.992	56.075	7.49	7.48	1.002	0.962	3
20:47:00	E81	96	37	29.583	53.886	7.95	6.78	1.172	0.958	3
20:47:00	E81	96	37	33.626	70.073	9.23	7.59	1.216	0.955	3
20:47:00	E81	96	37	32.027	63.436	8.42	7.53	1.118	0.956	3
20:47:00	E81	96	37	37.196	79.495	11.52	6.9	1.669	0.949	3
20:47:00	E81	96	37	35.107	70.139	10.88	6.45	1.688	0.916	4
20:47:00	E81	96	37	28.316	42.642	6.63	6.43	1.03	0.846	2
20:47:00	E81	96	37	34.472	67.336	9.33	7.22	1.293	0.879	2
20:47:00	E81	96	37	35.746	73.327	10.78	6.8	1.584	0.923	3
20:47:00	E81	96	37	34.649	63.62	12.05	5.28	2.284	0.99	3
20:47:00	E81	96	37	35.498	65.059	12.48	5.21	2.395	0.979	4
20:47:00	E81	96	37	33.704	68.871	9.92	6.94	1.428	0.989	3
20:47:00	E81	96	37	30.503	57.154	8.37	6.83	1.226	0.972	3
20:47:00	E81	96	37	32.305	63.864	8.91	7.17	1.243	0.974	3
20:47:00	E81	96	37	31.555	61.033	8.78	6.95	1.263	0.958	3
20:47:00	E81	96	37	40.871	99.644	12.4	8.04	1.542	0.952	4
20:47:00	E81	96	37	27.295	46.13	7.13	6.47	1.103	0.957	3
20:47:00	E81	96	37	38.858	92.748	10.21	9.09	1.123	0.949	3
20:47:00	E81	96	37	33.41	67.839	9.49	7.15	1.328	0.954	3
20:47:00	E81	96	37	36.777	83.959	10.01	8.39	1.194	0.983	3
20:47:00	E81	96	37	27.038	45.471	7.19	6.33	1.136	0.976	4
20:47:00	E81	96	37	29.896	55.15	8.33	6.62	1.259	0.972	4
20:47:00	E81	96	37	31.064	60.067	8.2	7.32	1.121	0.969	4
20:47:00	E81	96	37	32.083	64.088	8.34	7.68	1.085	0.965	4
20:47:00	E81	96	37	30.582	58.147	7.75	7.5	1.033	0.971	4
20:47:00	E81	96	37	33.524	68.833	9.31	7.39	1.26	0.974	4
20:47:00	E81	96	37	32.494	64.401	9.27	6.95	1.335	0.971	4
20:47:00	E81	96	37	34.726	69.944	10.79	6.48	1.666	0.969	5
20:47:00	E81	96	37	31.069	59.376	8.95	6.64	1.348	0.962	4
20:47:00	E81	96	37	31.097	59.312	8.8	6.74	1.305	0.983	4
20:47:00	E82	96	43	51.383	177.089	14.81	11.96	1.239	0.93	2
20:47:00	E82	96	43	42.532	94.691	14.41	6.57	2.194	0.959	3
20:47:00	E82	96	43	39.448	86.452	10.86	7.96	1.363	0.883	2
20:47:00	E82	96	43	41.341	96.803	13	7.45	1.745	0.969	3
20:47:00	E82	96	43	41.223	89.117	14.45	6.17	2.345	0.975	3
20:47:00	E82	96	43	45.164	118.125	14.63	8.08	1.812	0.972	3
20:47:00	E82	96	43	40.692	93.191	12.5	7.45	1.678	0.936	4
20:47:00	E82	96	43	31.53	61.564	8.05	7.65	1.052	0.952	3
20:47:00	E82	96	43	35.705	79.566	9.07	8.77	1.033	0.965	3
20:47:00	E82	96	43	38.706	93.472	10.13	9.23	1.098	0.982	3
20:47:00	E82	96	43	38.107	90.248	10.07	8.96	1.124	0.984	3
20:47:00	E82	96	43	42.466	82.06	15.3	5.36	2.853	0.937	4
20:47:00	E82	96	43	42.598	87.783	14.95	5.87	2.547	0.941	4
20:47:00	E82	96	43	42.206	102.838	13.08	7.86	1.663	0.965	3
20:47:00	E82	96	43	41.4	83.01	14.6	5.69	2.566	0.945	4
20:47:00	E82	96	43	39.734	78.249	14.63	5.35	2.735	0.977	3
20:47:00	E82	96	43	40.302	91.934	12.72	7.23	1.76	0.932	3
20:47:00	E82	96	43	37.377	75.032	9.57	7.84	1.22	0.85	2
20:47:00	E82	96	43	39.787	85.28	10.63	8.03	1.324	0.862	2
20:47:00	E82	96	43	40.99	90.207	13.88	6.5	2.137	0.965	3
20:47:00	E82	96	43	41.981	87.894	14.97	5.87	2.549	0.967	3
20:47:00	E82	96	43	43.948	97.79	15.77	6.2	2.543	0.992	4
20:47:00	E82	96	43	43.85	110.966	13.64	8.13	1.678	0.969	3
20:47:00	E82	96	43	46.276	111.827	15.76	7.09	2.222	0.952	5
20:47:00	E82	96	43	31.31	59.946	8.74	6.86	1.275	0.973	3
20:47:00	E82	96	43	39.237	94.511	11.07	8.54	1.297	0.97	3
20:47:00	E82	96	43	43.3	114.492	11.87	9.65	1.23	0.959	3
20:47:00	E82	96	43	40.763	103.758	10.26	10.11	1.015	0.988	3
20:47:00	E82	96	43	43.022	113.381	12.19	9.3	1.31	0.956	3
20:47:00	E82	96	43	50.35	125.39	17.6	7.13	2.47	0.929	4
20:47:00	E82	96	43	43.567	100.704	14.96	6.73	2.223	0.981	3
20:47:00	E82	96	43	49.454	136.294	16.77	8.13	2.063	0.969	3
20:47:00	E82	96	43	37.861	88.137	9.56	9.22	1.037	0.945	4
20:47:00	E82	96	43	32.48	63.846	8.5	7.51	1.132	0.898	4
20:47:00	E82	96	43	28.41	49.262	7.94	6.2	1.281	0.971	4
20:47:00	E82	96	43	38.263	89.792	10.71	8.38	1.277	0.973	4
20:47:00	E82	96	43	40.259	99.293	11.55	8.59	1.344	0.986	4
20:47:00	E82	96	43	36.64	83.527	9.79	8.53	1.148	0.99	4
20:47:00	E82	96	43	36.064	80.822	9.42	8.58	1.097	0.983	4
20:47:00	E82	96	43	37.08	84.72	10.07	8.42	1.196	0.97	4
20:47:00	E82	96	43	42.835	105.741	13.28	7.96	1.669	0.966	4
20:47:00	E82	96	43	43.292	108.108	13.67	7.91	1.728	0.982	4
20:47:00	E82	96	43	38.622	91.923	10.83	8.49	1.276	0.984	4
20:47:00	E83	72	38	32.192	71.326	10.24	6.96	1.471	0.921	2
20:47:00	E83	72	38	36.338	84.21	9.21	9.15	1.007	0.916	3
20:47:00	E83	72	38	37.046	81.567	11.2	7.28	1.537	0.976	3
20:47:00	E83	72	38	37.876	85.112	11.27	7.55	1.491	0.95	4
20:47:00	E83	72	38	28.613	50.96	7.43	6.86	1.084	0.968	3
20:47:00	E83	72	38	32.13	63.541	9.1	6.99	1.302	0.971	3
20:47:00	E83	72	38	28.441	50.409	7.46	6.75	1.105	0.976	3
20:47:00	E83	72	38	32.387	64.632	8.27	7.81	1.059	0.95	3
20:47:00	E83	72	38	32.826	66.362	9.18	7.23	1.27	0.977	3
20:47:00	E83	72	38	30.156	52.538	9.77	5.38	1.818	0.929	3
20:47:00	E83	72	38	31.331	57.792	9.71	5.95	1.631	0.951	3
20:47:00	E83	72	38	36.151	68.206	8.81	7.74	1.139	0.848	2
20:47:00	E83	72	38	41.457	103.898	12.25	8.48	1.445	0.949	4
20:47:00	E83	72	38	32.245	61.326	10.41	5.89	1.768	0.926	3
20:47:00	E83	72	38	32.935	56.96	8.12	7.02	1.156	0.843	3
20:47:00	E83	72	38	32.075	63.753	8.68	7.34	1.183	0.989	3
20:47:00	E83	72	38	30.997	58.434	8.85	6.6	1.341	0.973	3
20:47:00	E83	72	38	31.205	59.398	9	6.6	1.363	0.984	3
20:47:00	E83	72	38	44.922	98.539	16.17	6.09	2.654	0.956	4
20:47:00	E83	72	38	32.353	65.219	8.58	7.6	1.129	0.984	3
20:47:00	E83	72	38	40.614	87.402	13.36	6.54	2.041	0.926	3
20:47:00	E83	72	38	41.054	100.803	11.91	8.46	1.408	0.956	3
20:47:00	E83	72	38	34.612	64.25	11.1	5.79	1.919	0.933	3
20:47:00	E83	72	38	36.613	79.606	11.47	6.94	1.653	0.967	3
20:47:00	E83	72	38	32.73	59.881	8.88	6.75	1.316	0.892	3
20:47:00	E83	72	38	25.557	34.541	6.51	5.3	1.229	0.867	2
20:47:00	E83	72	38	28.765	49.853	8.3	6.01	1.382	0.954	4
20:47:00	E83	72	38	29.416	53.536	8.11	6.6	1.23	0.971	4
20:47:00	E83	72	38	34.586	72.629	10.03	7.24	1.386	0.963	4
20:47:00	E83	72	38	33.687	68.599	10	6.86	1.458	0.979	4
20:47:00	E83	72	38	31.41	61.543	8.32	7.4	1.123	0.961	4
20:47:00	E83	72	38	31.3	59.197	8.98	6.59	1.362	0.925	4
20:47:00	E83	72	38	30.997	56.943	9.36	6.09	1.538	0.975	4
20:47:00	E83	72	38	29.07	49.693	9.24	5.38	1.716	0.949	4
20:47:00	E83	72	38	33.059	64.455	9.81	6.57	1.493	0.962	4
20:47:00	E83	72	38	33.35	67.473	9.64	7	1.376	0.987	4
20:47:00	E83	72	38	29.77	54.74	7.84	6.98	1.122	0.962	4
20:47:00	E83	72	38	29.591	53.215	8.53	6.24	1.367	0.941	4
20:47:00	E84	72	25	43.297	114.937	12.01	9.57	1.255	0.961	3
20:47:00	E84	72	25	46.255	126.248	13.62	9.27	1.47	0.892	3
20:47:00	E84	72	25	28.417	43.641	7.78	5.61	1.387	0.886	2
20:47:00	E84	72	25	33.474	65.708	9.94	6.61	1.504	0.945	3
20:47:00	E84	72	25	43.184	115.55	12.15	9.51	1.278	0.958	3
20:47:00	E84	72	25	46.14	129.07	13.22	9.76	1.354	0.963	3
20:47:00	E84	72	25	46.687	129.764	14.26	9.1	1.567	0.988	3
20:47:00	E84	72	25	46.388	127.673	14.08	9.06	1.554	0.981	3
20:47:00	E84	72	25	41.419	97.876	13.45	7.28	1.847	0.978	3
20:47:00	E84	72	25	40.155	95.631	11.99	7.98	1.503	0.973	3
20:47:00	E84	72	25	38.993	91.033	11.92	7.64	1.561	0.976	3
20:47:00	E84	72	25	35.878	79.657	9.5	8.39	1.132	0.961	3
20:47:00	E84	72	25	38.224	89.807	10.85	8.28	1.311	0.97	3
20:47:00	E84	72	25	33.709	67.783	9.21	7.36	1.252	0.902	2
20:47:00	E84	72	25	35.146	73.94	9.53	7.76	1.228	0.92	2
20:47:00	E84	72	25	39.126	92.032	11.56	7.96	1.452	0.971	3
20:47:00	E84	72	25	41.664	105.012	12.56	8.36	1.502	0.982	3
20:47:00	E84	72	25	39.735	89.507	12.6	7.11	1.772	0.966	3
20:47:00	E84	72	25	40.722	94.018	13.31	7.06	1.885	0.993	3
20:47:00	E84	72	25	41.054	94.005	13.61	6.91	1.97	0.983	3
20:47:00	E84	72	25	43.536	112.276	13.3	8.44	1.577	0.981	3
20:47:00	E84	72	25	45.001	123.007	13.13	9.37	1.401	0.991	3
20:47:00	E84	72	25	46.822	135.569	12.95	10.47	1.238	0.987	3
20:47:00	E84	72	25	40.751	97.69	12.78	7.64	1.673	0.985	3
20:47:00	E84	72	25	39.508	90.384	12.62	7.16	1.762	0.989	3
20:47:00	E85	96	30	27.534	43.269	8.62	5.02	1.717	0.957	3
20:47:00	E85	96	30	26.501	37.989	8.87	4.28	2.073	0.96	3
20:47:00	E85	96	30	29.264	51.277	9.14	5.61	1.628	0.957	3
20:47:00	E85	96	30	27.862	45.182	9.16	4.93	1.856	0.961	3
20:47:00	E85	96	30	26.835	40.152	7.82	5.14	1.522	0.895	3
20:47:00	E85	96	30	28.495	50.107	7.45	6.73	1.106	0.956	3
20:47:00	E85	96	30	23.838	32.403	6.18	5.24	1.179	0.881	2
20:47:00	E85	96	30	28.365	45.031	8.57	5.25	1.632	0.874	2
20:47:00	E85	96	30	35.93	81.03	10.08	8.04	1.253	0.915	3
20:47:00	E85	96	30	32.052	61.54	9.26	6.65	1.393	0.956	3
20:47:00	E85	96	30	38.946	96.463	10.54	9.15	1.153	0.924	3
20:47:00	E85	96	30	42.791	113.26	11.36	9.97	1.14	0.887	3
20:47:00	E85	96	30	45.534	137.658	11.92	11.55	1.032	0.958	3
20:47:00	E85	96	30	30.115	51.587	8.37	6.16	1.36	0.898	3
20:47:00	E85	96	30	35.859	83.173	9.87	8.43	1.171	0.968	3
20:47:00	E85	96	30	44.697	148.33	12.3	12.06	1.02	0.927	3
20:47:00	E85	96	30	48.032	157.569	15.56	10.13	1.536	0.919	3
20:47:00	E85	96	30	53.136	182.897	16.42	11.14	1.474	0.882	2
20:47:00	E85	96	30	34.723	68.601	8.71	7.87	1.107	0.865	4
20:47:00	E85	96	30	38.505	84.533	11.17	7.57	1.475	0.856	3
20:47:00	E85	96	30	54.66	184.627	17.72	10.42	1.7	0.886	2
20:47:00	E85	96	30	36.14	76.528	10.2	7.5	1.361	0.898	4
20:47:00	E85	96	30	38.174	88.886	11.54	7.71	1.497	0.957	3
20:47:00	E85	96	30	44.466	119.998	11.01	10.9	1.011	0.907	3
20:47:00	E85	96	30	38.755	82.902	12.89	6.43	2.004	0.954	3
20:47:00	E85	96	30	37.678	78.96	11.52	6.86	1.68	0.919	3
20:47:00	E85	96	30	36.199	75.011	11.49	6.53	1.761	0.966	3
20:47:00	E85	96	30	36.124	79.904	10.2	7.83	1.303	0.948	3
20:47:00	E85	96	30	35.412	42.31	9.27	4.56	2.033	0.771	3
20:47:00	E85	96	30	33.79	46.062	10.2	4.51	2.26	0.817	3
20:47:00	PhII 1	48	45	37.975	88.204	9.76	9.04	1.08	0.925	2
20:47:00	PhII 1	48	45	38.933	95.592	10.62	9	1.179	0.921	2
20:47:00	PhII 1	48	45	40.806	99.684	12.34	8.08	1.527	0.982	3
20:47:00	PhII 1	48	45	44.473	119.478	13.16	9.08	1.449	0.977	3
20:47:00	PhII 1	48	45	43.2	108.733	13.2	8.24	1.603	0.968	3
20:47:00	PhII 1	48	45	46.235	126.441	14.44	8.76	1.648	0.977	3
20:47:00	PhII 1	48	45	46.271	115.757	15.06	7.69	1.959	0.935	4
20:47:00	PhII 1	48	45	33.169	68.448	8.35	8.2	1.017	0.969	3
20:47:00	PhII 1	48	45	27.158	41.042	8.75	4.69	1.865	0.961	3
20:47:00	PhII 1	48	45	27.271	40.085	9.15	4.38	2.089	0.969	3
20:47:00	PhII 1	48	45	39.729	97.459	10.75	9.07	1.185	0.965	3
20:47:00	PhII 1	48	45	33.775	70.727	8.74	8.09	1.081	0.972	3
20:47:00	PhII 1	48	45	31.838	62.788	7.97	7.88	1.012	0.96	3
20:47:00	PhII 1	48	45	26.396	41.68	8.1	5.15	1.574	0.967	3
20:47:00	PhII 1	48	45	39.264	91.734	12.72	7.21	1.764	0.925	4
20:47:00	PhII 1	48	45	28.482	43.341	8.22	5.27	1.56	0.886	2
20:47:00	PhII 1	48	45	32.468	48.842	9.92	4.92	2.015	0.856	2
20:47:00	PhII 1	48	45	35.993	72.896	10.64	6.85	1.554	0.913	4
20:47:00	PhII 1	48	45	25.74	40.957	6.93	5.91	1.173	0.977	3
20:47:00	PhII 1	48	45	22.177	28.511	6.94	4.11	1.689	0.963	3
20:47:00	PhII 1	48	45	23.963	35.637	6.37	5.6	1.138	0.976	3
20:47:00	PhII 1	48	45	23.683	31.416	7.96	3.95	2.016	0.974	3
20:47:00	PhII 1	48	45	40.106	82.587	12.99	6.36	2.044	0.909	4
20:47:00	PhII 1	48	45	39.996	83.132	13.72	6.06	2.264	0.956	4
20:47:00	PhII 1	48	45	28.476	49.465	7.49	6.6	1.135	0.935	3
20:47:00	PhII 1	48	45	37.891	88.816	10.66	8.33	1.28	0.978	3
20:47:00	PhII 1	48	45	35.281	77.035	9.73	7.91	1.23	0.95	3
20:47:00	PhII 1	48	45	43.795	108.685	14.4	7.55	1.907	0.977	4
20:47:00	PhII 1	48	45	31.674	62.208	8.1	7.68	1.055	0.959	3
20:47:00	PhII 1	48	45	40.265	93.403	11.96	7.81	1.532	0.936	3
20:47:00	PhII 1	48	45	40.048	98.348	10.92	9.01	1.212	0.954	3
20:47:00	PhII 1	48	45	30.858	58.506	8.49	6.89	1.231	0.953	4
20:47:00	PhII 1	48	45	29.898	55.494	7.77	7.14	1.087	0.946	4
20:47:00	PhII 1	48	45	34.769	73.419	10.09	7.28	1.387	0.968	4
20:47:00	PhII 1	48	45	29.298	53.035	8.02	6.62	1.212	0.961	4
20:47:00	PhII 1	48	45	34.487	73.868	9.37	7.88	1.189	0.969	4
20:47:00	PhII 1	48	45	32.772	66.498	8.62	7.71	1.118	0.976	5
20:47:00	PhII 1	48	45	36.075	82.306	10.13	8.12	1.247	0.968	5
20:47:00	PhII 1	48	45	23.803	33.703	7.14	4.72	1.513	0.966	4
20:47:00	PhII 1	48	45	26.489	43.332	7.15	6.06	1.18	0.973	4
20:47:00	PhII 1	48	45	32.987	66.656	9.01	7.4	1.218	0.954	5
20:47:00	PhII 1	48	45	27.918	48.512	7.06	6.87	1.029	0.965	4
20:47:00	PhII 1	48	45	26.529	43.957	6.69	6.57	1.019	0.98	4
20:47:00	PhII 1	48	45	25.802	41.227	6.56	6.28	1.044	0.952	4
20:47:00	PhII 1	48	45	21.388	26.644	6.8	3.92	1.737	0.982	4
20:47:00	PhII 2	48	37	40.695	106.948	11.57	9.25	1.251	0.914	2
20:47:00	PhII 2	48	37	43.708	114.186	12.64	9.03	1.4	0.956	3
20:47:00	PhII 2	48	37	44.002	111.301	13.12	8.48	1.546	0.929	3
20:47:00	PhII 2	48	37	48.696	135.107	14.93	9.05	1.649	0.935	5
20:47:00	PhII 2	48	37	33.041	67.628	8.45	8.01	1.055	0.953	3
20:47:00	PhII 2	48	37	34.84	76.114	9.35	8.14	1.149	0.988	3
20:47:00	PhII 2	48	37	39.069	94.521	10.53	8.97	1.174	0.968	3
20:47:00	PhII 2	48	37	39.584	96.324	11.16	8.63	1.292	0.985	3
20:47:00	PhII 2	48	37	32.214	64.105	8.03	7.98	1.007	0.956	3
20:47:00	PhII 2	48	37	48.433	130.734	15.93	8.21	1.94	0.96	4
20:47:00	PhII 2	48	37	42.186	93.419	14.55	6.42	2.268	0.983	3
20:47:00	PhII 2	48	37	44.174	111.973	14.33	7.81	1.834	0.982	3
20:47:00	PhII 2	48	37	41.584	98.373	11.33	8.69	1.304	0.879	2
20:47:00	PhII 2	48	37	41.099	92.656	10.97	8.45	1.298	0.863	2
20:47:00	PhII 2	48	37	43.666	107.388	14.44	7.44	1.941	0.949	3
20:47:00	PhII 2	48	37	44.594	104.74	15.49	6.76	2.291	0.981	3
20:47:00	PhII 2	48	37	48.68	130.758	16.11	8.12	1.984	0.97	4
20:47:00	PhII 2	48	37	38.714	92.409	10.43	8.86	1.176	0.965	3
20:47:00	PhII 2	48	37	40.882	102.807	11.62	8.85	1.314	0.967	3
20:47:00	PhII 2	48	37	43.164	109.048	12.77	8.54	1.496	0.958	3
20:47:00	PhII 2	48	37	38.46	90.958	10.33	8.8	1.174	0.958	3
20:47:00	PhII 2	48	37	40.324	99.671	11.22	8.89	1.263	0.962	3
20:47:00	PhII 2	48	37	43.364	93.514	14.52	6.44	2.253	0.917	4
20:47:00	PhII 2	48	37	40.851	82.829	14.38	5.76	2.496	0.954	3
20:47:00	PhII 2	48	37	47.34	134.723	13.9	9.69	1.435	0.986	3
20:47:00	PhII 2	48	37	48.044	140.035	13.72	10.21	1.344	0.973	3
20:47:00	PhII 2	48	37	39.66	92.942	13	7.15	1.818	0.936	2
20:47:00	PhII 2	48	37	36.856	84.306	9.59	8.79	1.09	0.963	4
20:47:00	PhII 2	48	37	36.117	79.638	10.56	7.54	1.4	0.975	4
20:47:00	PhII 2	48	37	35.03	75.753	8.94	8.48	1.054	0.986	4
20:47:00	PhII 2	48	37	35.408	77.654	9.28	8.37	1.11	0.956	4
20:47:00	PhII 2	48	37	41.441	105.983	11.48	9.23	1.244	0.973	4
20:47:00	PhII 2	48	37	41.657	104.392	12.13	8.61	1.409	0.962	4
20:47:00	PhII 2	48	37	41.349	105.779	11.41	9.27	1.23	0.972	4
20:47:00	PhII 2	48	37	36.564	83.243	9.48	8.78	1.08	0.964	4
20:47:00	PhII 2	48	37	36.712	82.787	10.17	8.14	1.249	0.983	4
20:47:00	PhII 2	48	37	38.39	88.915	11.58	7.68	1.509	0.966	4
20:47:00	PhII 4	72	28	34.496	70.921	8.96	7.92	1.131	0.88	3
20:47:00	PhII 4	72	28	34.98	63.147	12.2	5.17	2.359	0.915	2
20:47:00	PhII 4	72	28	33.697	65.617	10.5	6.25	1.68	0.918	3
20:47:00	PhII 4	72	28	35.244	75.486	9.71	7.78	1.248	0.955	3
20:47:00	PhII 4	72	28	45.323	104.065	15.95	6.52	2.445	0.968	4
20:47:00	PhII 4	72	28	42.098	90.758	14.75	6.15	2.398	0.963	3
20:47:00	PhII 4	72	28	36.719	63.561	13.22	4.81	2.751	0.943	3
20:47:00	PhII 4	72	28	38.544	80.612	13.23	6.09	2.173	0.985	3
20:47:00	PhII 4	72	28	39.77	91.083	12.38	7.36	1.682	0.941	3
20:47:00	PhII 4	72	28	38.152	83.622	11	7.6	1.447	0.961	4
20:47:00	PhII 4	72	28	37.829	87.7	12.35	7.1	1.74	0.929	3
20:47:00	PhII 4	72	28	42.493	123.189	11.68	10.54	1.108	0.908	3
20:47:00	PhII 4	72	28	41.725	104.949	12.83	8.18	1.567	0.887	3
20:47:00	PhII 4	72	28	32.792	57.989	8.07	7.19	1.123	0.858	3
20:47:00	PhII 4	72	28	40.518	96.965	12.73	7.61	1.672	0.986	4
20:47:00	PhII 4	72	28	41.953	92.927	13.95	6.66	2.095	0.956	3
20:47:00	PhII 4	72	28	42.544	95.846	14.55	6.59	2.208	0.974	3
20:47:00	PhII 4	72	28	41.17	88.941	13.42	6.63	2.025	0.922	4
20:47:00	PhII 4	72	28	33.799	70.104	9.25	7.58	1.221	0.948	3
20:47:00	PhII 4	72	28	35.549	78.281	9.88	7.93	1.246	0.927	3
20:47:00	PhII 4	72	28	37.83	88.508	10.39	8.51	1.221	0.988	3
20:47:00	PhII 4	72	28	39.732	94.458	12.66	7.46	1.696	0.933	6
20:47:00	PhII 4	72	28	35.022	70.833	10.94	6.47	1.691	0.961	5
20:47:00	PhII 4	72	28	36.538	82.763	9.83	8.42	1.167	0.987	4
20:47:00	PhII 4	72	28	37.375	83.94	10.78	7.79	1.383	0.964	4
20:47:00	PhII 4	72	28	34.177	70.566	8.83	7.99	1.104	0.937	4
20:47:00	PhII 4	72	28	34.425	67.975	10.87	6.25	1.74	0.97	5
20:47:00	PhII 4	72	28	32.049	60.026	10	6	1.665	0.987	4
20:47:00	PhII 5	48	43	26.192	41.386	6.68	6.19	1.079	0.925	2
20:47:00	PhII 5	48	43	25.616	39.57	6.41	6.17	1.039	0.922	2
20:47:00	PhII 5	48	43	27.836	50.289	7.7	6.53	1.178	0.921	3
20:47:00	PhII 5	48	43	31.254	58.696	7.74	7.59	1.02	0.897	3
20:47:00	PhII 5	48	43	38.717	92.744	9.64	9.62	1.002	0.957	4
20:47:00	PhII 5	48	43	32.471	55.594	10.87	5.11	2.126	0.953	3
20:47:00	PhII 5	48	43	27.826	45.882	8.33	5.51	1.512	0.97	3
20:47:00	PhII 5	48	43	29.443	52.633	8.25	6.38	1.293	0.959	3
20:47:00	PhII 5	48	43	31.689	60.141	9.26	6.5	1.425	0.967	3
20:47:00	PhII 5	48	43	29.531	52.317	8.63	6.06	1.425	0.946	3
20:47:00	PhII 5	48	43	45.649	125.733	12.97	9.7	1.338	0.963	4
20:47:00	PhII 5	48	43	38.233	72.325	12.92	5.6	2.308	0.911	3
20:47:00	PhII 5	48	43	42.645	94.477	13.75	6.87	2.001	0.912	4
20:47:00	PhII 5	48	43	33.297	68.31	9.12	7.49	1.216	0.978	3
20:47:00	PhII 5	48	43	43.276	102.187	14.3	7.15	2.001	0.963	4
20:47:00	PhII 5	48	43	38.499	76.358	13.63	5.6	2.432	0.97	3
20:47:00	PhII 5	48	43	41.609	104.774	12.46	8.41	1.482	0.975	4
20:47:00	PhII 5	48	43	35.276	68.193	9.56	7.13	1.341	0.853	2
20:47:00	PhII 5	48	43	31.15	51.367	7.67	6.7	1.144	0.851	2
20:47:00	PhII 5	48	43	33.036	51.14	10.79	4.74	2.276	0.846	4
20:47:00	PhII 5	48	43	28.322	42.316	8.29	5.1	1.625	0.82	3
20:47:00	PhII 5	48	43	43.443	92.154	16.08	5.73	2.807	0.973	4
20:47:00	PhII 5	48	43	44.757	101.828	15.96	6.38	2.503	0.988	4
20:47:00	PhII 5	48	43	36.225	80.723	10.02	8.05	1.244	0.983	3
20:47:00	PhII 5	48	43	42.503	89.948	14.88	6.04	2.463	0.957	3
20:47:00	PhII 5	48	43	46.1	119.487	14.51	8.23	1.763	0.948	3
20:47:00	PhII 5	48	43	45.242	119.329	14.47	8.25	1.754	0.977	3
20:47:00	PhII 5	48	43	41.679	102.206	12.75	8.02	1.59	0.962	3
20:47:00	PhII 5	48	43	38.249	86.641	11.63	7.45	1.561	0.972	3
20:47:00	PhII 5	48	43	34.862	69.463	10.6	6.55	1.618	0.936	3
20:47:00	PhII 5	48	43	44.338	121.043	11.78	10.27	1.147	0.958	3
20:47:00	PhII 5	48	43	36.525	82.89	9.29	8.92	1.042	0.957	3
20:47:00	PhII 5	48	43	25.611	37.284	6.83	5.46	1.251	0.881	3
20:47:00	PhII 5	48	43	34.167	70.233	9.49	7.4	1.283	0.884	3
20:47:00	PhII 5	48	43	42.033	84.758	15.16	5.59	2.712	0.965	4
20:47:00	PhII 5	48	43	35.014	75.22	9.85	7.63	1.29	0.986	4
20:47:00	PhII 5	48	43	29.978	46.512	8.73	5.33	1.64	0.848	4
20:47:00	PhII 5	48	43	34.787	74.884	9.6	7.8	1.231	0.988	4
20:47:00	PhII 5	48	43	30.127	54.266	9.28	5.85	1.587	0.952	4
20:47:00	PhII 5	48	43	29.758	53.999	8.43	6.4	1.317	0.968	4
20:47:00	PhII 5	48	43	35.673	73.107	10.9	6.71	1.624	0.948	4
20:47:00	PhII 5	48	43	28.294	49.663	7.52	6.61	1.137	0.962	4
20:47:00	PhII 5	48	43	28.387	49.379	8.1	6.1	1.329	0.98	4
20:47:00	I1	108	32	33.254	61.699	9.76	6.32	1.545	0.868	2
20:47:00	I1	108	32	42.915	109.295	13.51	8.09	1.67	0.945	5
20:47:00	I1	108	32	40.699	101.262	12.24	8.28	1.479	0.969	3
20:47:00	I1	108	32	38.184	88.054	10.97	8.03	1.366	0.977	3
20:47:00	I1	108	32	45.637	113.676	14.8	7.68	1.928	0.93	4
20:47:00	I1	108	32	42.62	95.882	15.07	6.36	2.37	0.988	4
20:47:00	I1	108	32	31.376	62.478	8.29	7.54	1.1	0.981	3
20:47:00	I1	108	32	30.803	58.971	7.9	7.47	1.057	0.938	4
20:47:00	I1	108	32	44.047	116.741	12.89	9.06	1.424	0.943	5
20:47:00	I1	108	32	33.678	69.465	9.48	7.33	1.295	0.907	3
20:47:00	I1	108	32	39.187	92.534	12.7	7.28	1.744	0.883	2
20:47:00	I1	108	32	33.504	68.796	9.85	6.99	1.409	0.932	3
20:47:00	I1	108	32	40.785	100.035	11.5	8.7	1.321	0.969	4
20:47:00	I1	108	32	28.389	49.581	7.21	6.88	1.048	0.942	3
20:47:00	I1	108	32	29.879	57.082	7.97	7.16	1.114	0.979	3
20:47:00	I1	108	32	39.121	94.862	11.3	8.4	1.346	0.976	4
20:47:00	I1	108	32	42.366	105.609	12.72	8.3	1.533	0.987	4
20:47:00	I1	108	32	29.984	55.745	8.62	6.46	1.334	0.981	3
20:47:00	I1	108	32	30.438	57.804	7.93	7.28	1.089	0.956	3
20:47:00	I1	108	32	41.988	93.318	14.8	6.3	2.349	0.943	4
20:47:00	I1	108	32	37.934	80.027	10.46	7.65	1.368	0.857	3
20:47:00	I1	108	32	39.562	92.136	12.09	7.62	1.587	0.983	5
20:47:00	I1	108	32	31.456	59.709	9.08	6.58	1.379	0.97	4
20:47:00	I1	108	32	41.19	104.191	11.73	8.89	1.32	0.987	7
20:47:00	I1	108	32	32.043	60.878	9.9	6.15	1.611	0.983	5
20:47:00	I1	108	32	29.605	53.02	8.62	6.15	1.401	0.986	4
20:47:00	I1	108	32	42.063	107.347	12.42	8.65	1.436	0.98	7
20:47:00	I1	108	32	29.316	52.169	8.57	6.09	1.407	0.991	5
20:47:00	I1	108	32	29.599	54.751	7.47	7.33	1.018	0.996	6
20:47:00	I1	108	32	29.386	53.967	7.39	7.3	1.011	0.995	4
20:47:00	I1	108	32	28.833	51.617	7.83	6.59	1.187	0.994	4
20:47:00	I1	108	32	29.607	54.697	7.63	7.17	1.064	0.991	5
20:47:00	I2	104	32	31.57	62.148	9.11	6.82	1.335	0.937	4
20:47:00	I2	104	32	29.76	53.711	9.45	5.68	1.663	0.925	4
20:47:00	I2	104	32	36.818	83.323	11	7.58	1.452	0.958	3
20:47:00	I2	104	32	37.579	86.239	10.9	7.91	1.378	0.964	4
20:47:00	I2	104	32	36.93	81.749	11.48	7.12	1.612	0.949	3
20:47:00	I2	104	32	38.167	82.768	12.25	6.76	1.813	0.964	5
20:47:00	I2	104	32	37.763	79.852	11.6	6.88	1.686	0.947	4
20:47:00	I2	104	32	35.084	68.723	11.71	5.87	1.995	0.964	3
20:47:00	I2	104	32	41.68	98.505	13.43	7.34	1.83	0.947	3
20:47:00	I2	104	32	44.919	110.484	14.69	7.52	1.952	0.937	5
20:47:00	I2	104	32	43.522	116.609	13.73	8.5	1.615	0.959	6
20:47:00	I2	104	32	33.996	70.366	9.1	7.73	1.177	0.907	6
20:47:00	I2	104	32	32.471	64.618	8.21	7.87	1.042	0.954	3
20:47:00	I2	104	32	38.731	95.651	10.1	9.47	1.067	0.893	3
20:47:00	I2	104	32	37.833	93.729	10.68	8.78	1.216	0.919	4
20:47:00	I2	104	32	39.146	84.248	12.87	6.55	1.965	0.937	6
20:47:00	I2	104	32	32.478	61.84	9.9	6.24	1.586	0.849	5
20:47:00	I2	104	32	27.426	42.72	8.76	4.88	1.794	0.951	5
20:47:00	I2	104	32	33.774	72.183	9.62	7.51	1.281	0.979	4
20:47:00	I2	104	32	32.341	63.821	8.66	7.37	1.176	0.925	6
20:47:00	I2	104	32	31.585	63.466	8.33	7.62	1.093	0.971	5
20:47:00	I2	104	32	32.048	63.507	8.17	7.78	1.05	0.963	4
20:47:00	I2	104	32	31.537	62.982	9.22	6.83	1.349	0.98	3
20:47:00	I2	104	32	32.156	64.518	8.8	7.33	1.201	0.957	6
20:47:00	I2	104	32	33.142	68.344	8.31	8.22	1.011	0.975	5
20:47:00	I2	104	32	29.012	54.077	7.37	7.33	1.006	0.978	4
20:47:00	I2	104	32	30.023	57.493	7.72	7.44	1.037	0.924	4
20:47:00	I2	104	32	30.058	56.272	8.83	6.37	1.385	0.968	3
20:47:00	I2	104	32	42.005	103.993	12.41	8.38	1.481	0.875	8
20:47:00	I2	104	32	26.788	44.46	6.8	6.54	1.04	0.932	3
20:47:00	I2	104	32	34.708	73.485	9.9	7.42	1.334	0.912	3
20:47:00	I2	104	32	43.938	120	12.56	9.56	1.314	0.87	3
20:47:00	I3	112	36	35.707	80.373	9.44	8.52	1.108	0.961	3
20:47:00	I3	112	36	45.289	120.44	14.76	8.16	1.809	0.961	6
20:47:00	I3	112	36	32.712	66.287	8.65	7.66	1.129	0.985	3
20:47:00	I3	112	36	44.675	117.632	14.06	8.37	1.68	0.984	4
20:47:00	I3	112	36	45.19	115.067	14.44	7.97	1.811	0.96	4
20:47:00	I3	112	36	35.368	57.437	11.81	4.86	2.427	0.864	4
20:47:00	I3	112	36	33.941	56.069	11.21	5	2.243	0.894	3
20:47:00	I3	112	36	36.099	70.803	12.27	5.77	2.127	0.98	4
20:47:00	I3	112	36	34.029	66.982	11.32	5.92	1.913	0.949	4
20:47:00	I3	112	36	41.192	105	10.55	9.95	1.061	0.975	4
20:47:00	I3	112	36	39.213	95.434	10.04	9.51	1.055	0.963	4
20:47:00	I3	112	36	30.316	57.384	7.65	7.51	1.019	0.932	2
20:47:00	I3	112	36	32.449	68.745	8.67	7.93	1.092	0.926	3
20:47:00	I3	112	36	38.861	89.928	10.34	8.7	1.188	0.942	4
20:47:00	I3	112	36	41.68	109.583	10.93	10.03	1.09	0.939	4
20:47:00	I3	112	36	47.668	139.253	12.62	11.03	1.144	0.962	4
20:47:00	I3	112	36	36.164	76.139	11.72	6.5	1.804	0.959	4
20:47:00	I3	112	36	36.056	73.584	11.55	6.37	1.813	0.958	3
20:47:00	I3	112	36	41.836	106.995	12.63	8.47	1.491	0.979	4
20:47:00	I3	112	36	47.253	132.038	13.82	9.55	1.446	0.94	4
20:47:00	I3	112	36	46.022	124.533	14.13	8.82	1.602	0.959	5
20:47:00	I3	112	36	34.711	70.125	10.88	6.45	1.688	0.956	3
20:47:00	I3	112	36	31.891	62.211	9.17	6.78	1.353	0.987	4
20:47:00	I3	112	36	30.736	56.729	8.37	6.78	1.235	0.928	5
20:47:00	I3	112	36	29.309	52.306	7.75	6.75	1.147	0.951	5
20:47:00	I3	112	36	34.359	75.782	9.71	7.8	1.244	0.964	6
20:47:00	I3	112	36	34.994	72.511	10.8	6.71	1.609	0.976	5
20:47:00	I3	112	36	38.912	79.057	13.2	5.99	2.204	0.95	4
20:47:00	I3	112	36	38.923	80.782	13.18	6.13	2.149	0.951	4
20:47:00	I3	112	36	36.771	83.494	11.37	7.34	1.548	0.943	8
20:47:00	I3	112	36	31.267	57.479	9.91	5.8	1.71	0.968	3
20:47:00	I3	112	36	37.947	88.977	11.32	7.86	1.44	0.963	4
20:47:00	I3	112	36	45.726	125.954	11.43	11.02	1.038	0.872	4
20:47:00	I3	112	36	44.178	117.303	10.88	10.79	1.008	0.887	2
20:47:00	I3	112	36	48.663	149.312	13.16	11.35	1.16	0.972	5
20:47:00	I3	112	36	30.81	58.384	7.91	7.38	1.071	0.964	4
20:47:00	I4	144	34	53.512	170.728	17.74	9.62	1.843	0.892	2
20:47:00	I4	144	34	33.548	64.44	10.73	6	1.787	0.958	4
20:47:00	I4	144	34	32.87	61.29	10.9	5.62	1.939	0.979	4
20:47:00	I4	144	34	39.043	92.277	10.95	8.42	1.3	0.947	4
20:47:00	I4	144	34	32.483	55.965	11.38	4.92	2.315	0.974	4
20:47:00	I4	144	34	33.147	53.643	11.41	4.7	2.429	0.964	3
20:47:00	I4	144	34	47.975	147.349	13.78	10.7	1.288	0.967	5
20:47:00	I4	144	34	34.044	70.938	9.85	7.2	1.368	0.962	3
20:47:00	I4	144	34	41.961	100.329	12.29	8.16	1.506	0.966	5
20:47:00	I4	144	34	43.004	114.4	11.28	10.14	1.113	0.937	3
20:47:00	I4	144	34	36.28	67.521	12.21	5.53	2.209	0.956	4
20:47:00	I4	144	34	35.674	70.711	12.23	5.78	2.115	0.981	3
20:47:00	I4	144	34	44.58	125.17	11.99	10.44	1.149	0.97	6
20:47:00	I4	144	34	31.393	56.845	9.84	5.78	1.704	0.946	3
20:47:00	I4	144	34	29.277	52.485	9.33	5.63	1.658	0.965	3
20:47:00	I4	144	34	31.811	53.148	10.13	5.25	1.929	0.928	4
20:47:00	I4	144	34	30.651	59.557	8.14	7.31	1.114	0.896	2
20:47:00	I4	144	34	33.543	62.25	10.52	5.92	1.777	0.853	3
20:47:00	I4	144	34	41.54	111.896	11.24	9.95	1.13	0.946	6
20:47:00	I4	144	34	31.331	54.852	9.91	5.53	1.792	0.954	3
20:47:00	I4	144	34	33.522	62.087	11.34	5.47	2.071	0.968	3
20:47:00	I4	144	34	35.304	67.268	11.83	5.69	2.08	0.975	4
20:47:00	I4	144	34	35.839	71.865	11.4	6.3	1.809	0.959	3
20:47:00	I4	144	34	45.246	126.917	11.96	10.62	1.126	0.974	5
20:47:00	I4	144	34	32.544	60.855	9.39	6.48	1.448	0.966	3
20:47:00	I4	144	34	46.927	136.372	13.24	10.3	1.286	0.971	5
20:47:00	I4	144	34	45.738	124.853	12.86	9.71	1.325	0.959	3
20:47:00	I4	144	34	44.761	127.888	13.2	9.68	1.363	0.967	5
20:47:00	I4	144	34	35.493	63.638	11.57	5.5	2.105	0.946	4
20:47:00	I4	144	34	33.693	59.902	12.07	4.96	2.432	0.972	4
20:47:00	I4	144	34	34.395	66.989	11.03	6.07	1.817	0.981	4
20:47:00	I4	144	34	32.857	62.958	10.54	5.97	1.766	0.967	3
20:47:00	I4	144	34	31.215	57.736	9.28	6.22	1.492	0.964	4
20:47:00	I4	144	34	28.957	53.902	8.44	6.38	1.322	0.975	4
Blade stage (cell #)	Blade	Time	nCells	Peri	Area	Len	Wid	LWR	Rect	Neighbours
48:103	E01	240	51	36.481	81.8	9.69	8.44	1.148	0.959	3		57.5055
48:103	E01	240	51	38.864	91.94	9.97	9.22	1.082	0.938	3
48:103	E01	240	51	30.587	57.198	8.6	6.65	1.294	0.955	3
48:103	E01	240	51	34.608	71.778	9.86	7.28	1.356	0.951	3
48:103	E01	240	51	37.381	80.767	11.86	6.81	1.743	0.913	4
48:103	E01	240	51	42.111	73.716	13.05	5.65	2.31	0.835	3
48:103	E01	240	51	36.214	82.245	10.47	7.86	1.332	0.928	3
48:103	E01	240	51	34.729	76.959	9.61	8.01	1.2	0.947	2
48:103	E01	240	51	35.511	76.852	10.35	7.42	1.395	0.969	3
48:103	E01	240	51	32.81	66.315	8.49	7.81	1.087	0.87	4
48:103	E01	240	51	38.416	86.465	11.65	7.42	1.569	0.871	3
48:103	E01	240	51	38.346	81.889	12.02	6.81	1.765	0.899	4
48:103	E01	240	51	30.355	48.292	8.81	5.48	1.607	0.864	4
48:103	E01	240	51	41.018	99.278	12.03	8.25	1.457	0.921	3
48:103	E01	240	51	34.581	77.632	10.32	7.52	1.372	0.938	4
48:103	E01	240	51	33.844	70.192	11.61	6.05	1.919	0.901	6
48:103	E01	240	51	31.116	60.113	7.9	7.61	1.038	0.954	4
48:103	E01	240	51	29.126	48.398	9.53	5.08	1.878	0.942	4
48:103	E01	240	51	40.005	74.339	11.71	6.35	1.843	0.856	5
48:103	E01	240	51	33.878	67.923	9.92	6.85	1.447	0.885	4
48:103	E01	240	51	40.961	102.366	10.42	9.83	1.06	0.928	4
48:103	E01	240	51	40.435	100.832	10.59	9.52	1.113	0.965	6
48:103	E01	240	51	38.138	86.616	10.47	8.27	1.265	0.929	4
48:103	E01	240	51	34.191	57.239	8.36	6.84	1.222	0.835	3
48:103	E01	240	51	30.275	52.523	9.23	5.69	1.621	0.946	4
48:103	E01	240	51	31.484	61.272	8.43	7.27	1.16	0.938	4
48:103	E01	240	51	33.89	68.802	10.17	6.77	1.502	0.91	4
48:103	E01	240	51	25.633	39.802	7.48	5.32	1.407	0.959	5
48:103	E01	240	51	30.677	47.877	9.86	4.86	2.029	0.886	4
48:103	E01	240	51	24.94	38.294	6.94	5.52	1.257	0.979	4
48:103	E01	240	51	36.521	75.521	11.48	6.58	1.744	0.855	6
48:103	E01	240	51	21.213	26.794	6.33	4.23	1.497	0.96	4
48:103	E01	240	51	29.894	48.734	9.95	4.9	2.03	0.921	5
48:103	E01	240	51	21.912	30.402	6.01	5.06	1.188	0.908	5
48:103	E01	240	51	40.146	84.703	11.97	7.07	1.693	0.849	6
48:103	E01	240	51	36.987	87.632	9.92	8.83	1.123	0.929	6
48:103	E01	240	51	34.474	65.566	11.46	5.72	2.002	0.972	6
48:103	E01	240	51	32.783	66.13	8.45	7.82	1.08	0.937	5
48:103	E01	240	51	32.896	58.634	11.47	5.11	2.243	0.955	4
48:103	E01	240	51	29.5	54.174	7.49	7.23	1.036	0.975	5
48:103	E01	240	51	33.777	66.846	8.64	7.74	1.117	0.959	4
48:103	E01	240	51	31.793	62.811	7.98	7.87	1.014	0.958	4
48:103	E01	240	51	22.584	29.211	5.53	5.28	1.047	0.865	4
48:103	E01	240	51	44.026	118.061	14.18	8.33	1.702	0.918	6
48:103	E01	240	51	32.097	59.491	9.7	6.14	1.581	0.931	4
48:103	E01	240	51	31.561	57.274	9.32	6.15	1.515	0.929	3
48:103	E01	240	51	37.755	87.046	9.6	9.06	1.059	0.927	4
48:103	E01	240	51	37.12	72.454	8.73	8.3	1.052	0.846	4
48:103	E01	240	51	46.112	137.089	12.71	10.79	1.178	0.949	3
48:103	E01	240	51	41.259	105.214	10.27	10.25	1.002	0.94	3
48:103	E01	240	51	33.004	67.222	8.5	7.9	1.076	0.952	3
48:103	E02	192	80	33.986	70.486	9.08	7.77	1.169	0.923	4
48:103	E02	192	80	33.69	67.549	9.68	6.98	1.386	0.945	5
48:103	E02	192	80	32.156	57.299	9.3	6.16	1.509	0.952	5
48:103	E02	192	80	30.363	53.284	9.69	5.5	1.761	0.964	4
48:103	E02	192	80	28.189	51.11	7.24	7.06	1.025	0.953	5
48:103	E02	192	80	26.776	41.554	8.36	4.97	1.683	0.963	4
48:103	E02	192	80	30.49	51.87	9.67	5.36	1.804	0.948	5
48:103	E02	192	80	36.908	77.851	11.52	6.76	1.705	0.941	5
48:103	E02	192	80	26.124	41.851	6.83	6.13	1.113	0.926	4
48:103	E02	192	80	34.505	69.104	10.22	6.76	1.512	0.932	4
48:103	E02	192	80	27.523	43.009	8.44	5.1	1.655	0.912	4
48:103	E02	192	80	33.444	66.922	9.27	7.22	1.283	0.89	5
48:103	E02	192	80	23.89	30.713	5.88	5.22	1.125	0.827	5
48:103	E02	192	80	32.603	62.157	9.82	6.33	1.551	0.931	4
48:103	E02	192	80	33.385	69.235	8.45	8.19	1.031	0.96	4
48:103	E02	192	80	29.635	54.59	7.97	6.85	1.164	0.972	4
48:103	E02	192	80	27.651	45.532	7.29	6.25	1.166	0.906	4
48:103	E02	192	80	26.871	43.828	7.24	6.05	1.198	0.94	4
48:103	E02	192	80	32.443	63.747	9.06	7.03	1.288	0.956	4
48:103	E02	192	80	34.653	72.012	10.2	7.06	1.444	0.966	5
48:103	E02	192	80	32.732	64.517	9.83	6.56	1.498	0.967	4
48:103	E02	192	80	25.986	40.989	7.35	5.58	1.318	0.959	4
48:103	E02	192	80	29.434	49.228	8.36	5.89	1.421	0.892	4
48:103	E02	192	80	37.153	75.78	12.49	6.07	2.059	0.928	5
48:103	E02	192	80	30.768	57.73	8.3	6.96	1.193	0.947	3
48:103	E02	192	80	29.596	51.944	8.42	6.17	1.364	0.934	3
48:103	E02	192	80	30.033	56.913	7.89	7.21	1.094	0.98	5
48:103	E02	192	80	28.561	50.227	7.1	7.08	1.003	0.943	3
48:103	E02	192	80	29.135	52.454	7.32	7.17	1.02	0.961	4
48:103	E02	192	80	26.355	38.423	7.24	5.31	1.363	0.864	4
48:103	E02	192	80	27.001	37.332	9.39	3.97	2.364	0.94	3
48:103	E02	192	80	38.454	88.925	11.47	7.75	1.48	0.975	4
48:103	E02	192	80	34.537	66.137	9.4	7.03	1.337	0.883	3
48:103	E02	192	80	33.095	67.301	8.63	7.8	1.106	0.919	3
48:103	E02	192	80	25.605	37.709	8.31	4.54	1.833	0.978	3
48:103	E02	192	80	23.929	33.617	7.25	4.64	1.564	0.942	3
48:103	E02	192	80	27.916	48.12	7.37	6.53	1.13	0.963	3
48:103	E02	192	80	28.039	48.517	7.02	6.91	1.017	0.949	3
48:103	E02	192	80	42.385	90.189	9.63	9.37	1.028	0.843	4
48:103	E02	192	80	32.352	57.003	9.35	6.09	1.535	0.882	3
48:103	E02	192	80	30.449	52.893	9.86	5.36	1.84	0.966	3
48:103	E02	192	80	35.725	77.429	9.89	7.83	1.263	0.931	3
48:103	E02	192	80	29.576	50.538	8.89	5.68	1.565	0.946	3
48:103	E02	192	80	33.419	66.616	8.41	7.92	1.063	0.907	3
48:103	E02	192	80	29.575	49.169	10.11	4.86	2.078	0.972	4
48:103	E02	192	80	37.117	71.582	13.78	5.2	2.652	0.889	3
48:103	E02	192	80	27.987	48.854	7.07	6.91	1.022	0.978	3
48:103	E02	192	80	30.326	54.722	9.12	6	1.519	0.972	4
48:103	E02	192	80	29.194	51.8	8.25	6.28	1.315	0.965	3
48:103	E02	192	80	35.689	59.092	12.89	4.59	2.81	0.927	5
48:103	E02	192	80	25.125	36.352	6.48	5.61	1.157	0.877	3
48:103	E02	192	80	22.776	30.134	6.74	4.47	1.509	0.905	2
48:103	E02	192	80	26.911	39.962	6.34	6.3	1.006	0.851	3
48:103	E02	192	80	29.317	49.999	9.77	5.12	1.908	0.903	4
48:103	E02	192	80	29.588	52.06	7.88	6.61	1.192	0.917	3
48:103	E02	192	80	31.273	58.244	9.6	6.07	1.583	0.935	4
48:103	E02	192	80	30.058	53.647	8.1	6.62	1.224	0.926	3
48:103	E02	192	80	29.036	51.884	7.57	6.85	1.105	0.959	3
48:103	E02	192	80	36.814	79.372	11.21	7.08	1.585	0.955	4
48:103	E02	192	80	41.051	83.568	14.03	5.96	2.354	0.901	4
48:103	E02	192	80	37.715	83.891	11.1	7.56	1.47	0.949	3
48:103	E02	192	80	37.393	87.694	12.06	7.27	1.659	0.922	6
48:103	E02	192	80	25.263	30.981	7.15	4.33	1.649	0.831	4
48:103	E02	192	80	29.074	43.729	8.84	4.95	1.788	0.903	5
48:103	E02	192	80	30.274	55.641	8.56	6.5	1.318	0.892	5
48:103	E02	192	80	31.58	60.816	8.14	7.47	1.09	0.933	5
48:103	E02	192	80	31.297	60.108	8.64	6.96	1.241	0.965	4
48:103	E02	192	80	26.134	39.177	7.53	5.2	1.447	0.916	4
48:103	E02	192	80	22.751	29.382	6.69	4.39	1.523	0.886	3
48:103	E02	192	80	33.782	68.489	8.68	7.89	1.1	0.894	5
48:103	E02	192	80	32.422	56.3	8	7.03	1.138	0.845	6
48:103	E02	192	80	30.038	50.087	8.4	5.96	1.41	0.896	4
48:103	E02	192	80	30.791	58.661	8.31	7.06	1.176	0.969	4
48:103	E02	192	80	36.676	61.054	14.23	4.29	3.318	0.933	5
48:103	E02	192	80	28.051	48.918	7.32	6.68	1.095	0.969	4
48:103	E02	192	80	39.832	94.254	12.56	7.5	1.675	0.907	6
48:103	E02	192	80	28.843	51.186	7.23	7.08	1.021	0.98	5
48:103	E02	192	80	35.782	67.593	11.12	6.08	1.83	0.879	5
48:103	E02	192	80	31.164	52.464	9.04	5.8	1.557	0.855	6
48:103	E02	192	80	40.838	94.563	11.41	8.29	1.377	0.885	5
48:103	E03	144	53	29.487	54.178	7.36	7.36	1.001	0.975	3
48:103	E03	144	53	27.199	44.343	7.75	5.72	1.355	0.953	3
48:103	E03	144	53	29.217	52.631	7.31	7.2	1.017	0.945	3
48:103	E03	144	53	50.165	128.632	17.83	7.21	2.472	0.914	3
48:103	E03	144	53	40.704	95.011	11.67	8.14	1.432	0.864	5
48:103	E03	144	53	40.896	105.468	11.31	9.32	1.214	0.928	3
48:103	E03	144	53	31.841	52.183	11.47	4.55	2.52	0.981	4
48:103	E03	144	53	30.992	50.791	10.41	4.88	2.135	0.943	3
48:103	E03	144	53	30.106	56.408	7.69	7.33	1.049	0.978	3
48:103	E03	144	53	33.367	67.038	9.78	6.86	1.426	0.952	3
48:103	E03	144	53	29.175	51.303	7.52	6.82	1.103	0.914	4
48:103	E03	144	53	28.404	37.456	6.8	5.51	1.235	0.819	3
48:103	E03	144	53	36.214	80.663	8.98	8.98	1	0.929	3
48:103	E03	144	53	36.186	79.075	10.63	7.44	1.429	0.965	3
48:103	E03	144	53	34.381	68.117	10.89	6.25	1.742	0.973	3
48:103	E03	144	53	32.392	61.224	10.11	6.05	1.67	0.91	3
48:103	E03	144	53	26.007	33.775	6.57	5.14	1.278	0.85	2
48:103	E03	144	53	31.172	59.819	8.61	6.94	1.24	0.98	3
48:103	E03	144	53	35.851	81.493	10.16	8.02	1.265	0.959	3
48:103	E03	144	53	24.09	34.486	7.36	4.68	1.572	0.966	3
48:103	E03	144	53	36.425	62.094	11.14	5.57	1.999	0.857	4
48:103	E03	144	53	32.585	58.49	10.83	5.4	2.007	0.941	3
48:103	E03	144	53	23.684	27.227	6.82	3.99	1.707	0.857	3
48:103	E03	144	53	27.539	44.422	7.87	5.65	1.393	0.903	3
48:103	E03	144	53	33.583	71.003	9.61	7.39	1.3	0.908	5
48:103	E03	144	53	37.235	85.236	9.35	9.12	1.026	0.958	5
48:103	E03	144	53	36.231	73.283	10.77	6.8	1.583	0.947	4
48:103	E03	144	53	36.325	77.375	10.36	7.47	1.387	0.903	5
48:103	E03	144	53	30.012	53.865	9.26	5.82	1.59	0.936	4
48:103	E03	144	53	29.326	50.318	9.32	5.4	1.727	0.952	4
48:103	E03	144	53	28.94	51.676	8.16	6.33	1.289	0.986	4
48:103	E03	144	53	26.514	42.371	7.54	5.62	1.34	0.975	5
48:103	E03	144	53	38.124	90.174	9.59	9.41	1.019	0.96	5
48:103	E03	144	53	30.3	54.095	8.45	6.4	1.319	0.862	5
48:103	E03	144	53	31.124	58.91	7.95	7.41	1.074	0.927	6
48:103	E03	144	53	26.517	39.457	7.06	5.59	1.263	0.871	4
48:103	E03	144	53	28.634	43.878	6.97	6.29	1.109	0.837	4
48:103	E03	144	53	37.18	86.097	9.84	8.75	1.124	0.972	6
48:103	E03	144	53	28.962	48.634	9.5	5.12	1.854	0.958	4
48:103	E03	144	53	29.152	47.252	9.82	4.81	2.04	0.988	5
48:103	E03	144	53	26.118	42.114	6.58	6.4	1.029	0.951	4
48:103	E03	144	53	24.235	35.347	6.3	5.61	1.125	0.905	4
48:103	E03	144	53	25.832	41.428	7.12	5.82	1.222	0.966	4
48:103	E03	144	53	28.52	50.168	7.53	6.66	1.13	0.96	5
48:103	E03	144	53	21.694	28.132	6.16	4.57	1.347	0.947	4
48:103	E03	144	53	33.569	66.461	10.33	6.43	1.607	0.988	4
48:103	E03	144	53	33.608	68.509	10	6.85	1.461	0.973	4
48:103	E03	144	53	31.043	58.756	9.08	6.47	1.405	0.981	4
48:103	E03	144	53	32.064	62.646	9.19	6.82	1.348	0.981	4
48:103	E03	144	53	29.581	52.99	8.25	6.43	1.284	0.956	4
48:103	E03	144	53	30.05	52.562	9.86	5.33	1.849	0.918	4
48:103	E03	144	53	33.257	67.555	9.63	7.02	1.372	0.992	4
48:103	E03	144	53	31.625	61.542	8.98	6.86	1.309	0.974	4
48:103	E04	240	48	38.903	62.651	10.69	5.86	1.823	0.814	3
48:103	E04	240	48	28.28	46.761	7.11	6.58	1.08	0.906	3
48:103	E04	240	48	44.882	87.762	15.57	5.64	2.763	0.869	6
48:103	E04	240	48	33.892	71.137	8.92	7.97	1.119	0.95	3
48:103	E04	240	48	38.047	89.06	10.74	8.29	1.295	0.973	3
48:103	E04	240	48	36.425	82.019	10.06	8.15	1.234	0.942	3
48:103	E04	240	48	30.66	54.303	9.92	5.47	1.814	0.958	3
48:103	E04	240	48	32.312	61.258	9.01	6.8	1.325	0.897	3
48:103	E04	240	48	27.502	46.736	8.18	5.71	1.432	0.924	4
48:103	E04	240	48	27.296	45.678	7.01	6.52	1.075	0.938	3
48:103	E04	240	48	34.556	68.201	11.29	6.04	1.869	0.912	3
48:103	E04	240	48	28.165	50.556	7.16	7.06	1.015	0.953	3
48:103	E04	240	48	28.329	49.453	7.39	6.69	1.105	0.935	3
48:103	E04	240	48	38.844	75.819	11.67	6.5	1.795	0.849	3
48:103	E04	240	48	29.17	51.21	8.77	5.84	1.501	0.964	3
48:103	E04	240	48	29.522	50.343	9.21	5.47	1.683	0.964	3
48:103	E04	240	48	34.791	70.428	11.09	6.35	1.748	0.96	3
48:103	E04	240	48	35.584	73.972	10.57	7	1.509	0.924	3
48:103	E04	240	48	33.118	65.78	9.16	7.18	1.276	0.935	3
48:103	E04	240	48	31.205	58.521	8.78	6.67	1.316	0.947	3
48:103	E04	240	48	38.69	89.761	11.09	8.1	1.369	0.939	3
48:103	E04	240	48	38.406	84.652	11.13	7.61	1.463	0.903	4
48:103	E04	240	48	36.554	74.769	10.68	7	1.525	0.898	3
48:103	E04	240	48	44.646	100.011	16.15	6.19	2.608	0.885	4
48:103	E04	240	48	35.052	70.194	9.6	7.31	1.312	0.848	4
48:103	E04	240	48	22.634	32.508	5.98	5.44	1.098	0.927	3
48:103	E04	240	48	25.294	37.49	7.27	5.16	1.409	0.848	2
48:103	E04	240	48	33.374	52.664	11.45	4.6	2.489	0.879	4
48:103	E04	240	48	28.831	50.431	7.66	6.58	1.165	0.931	3
48:103	E04	240	48	33.532	42.488	12.01	3.54	3.394	0.846	4
48:103	E04	240	48	29.513	53.324	8.42	6.34	1.328	0.969	4
48:103	E04	240	48	30.241	55.896	8.37	6.68	1.254	0.962	4
48:103	E04	240	48	27.876	47.977	7.75	6.19	1.252	0.971	4
48:103	E04	240	48	33.072	66.007	9.53	6.93	1.376	0.942	5
48:103	E04	240	48	28.328	49.766	7.72	6.44	1.198	0.951	4
48:103	E04	240	48	27.708	47.388	7.7	6.15	1.252	0.991	4
48:103	E04	240	48	28.099	48.41	7.83	6.18	1.267	0.978	4
48:103	E04	240	48	30.07	55.883	8.37	6.67	1.255	0.972	4
48:103	E04	240	48	28.833	50.744	7.22	7.02	1.028	0.922	5
48:103	E04	240	48	27.998	44.23	8.61	5.14	1.675	0.936	4
48:103	E04	240	48	33.794	69.575	9.66	7.2	1.341	0.944	4
48:103	E04	240	48	34.667	73.053	9.22	7.92	1.164	0.936	4
48:103	E04	240	48	29.202	45.523	8.99	5.06	1.777	0.899	4
48:103	E04	240	48	33.606	70.083	8.81	7.96	1.107	0.974	4
48:103	E04	240	48	36.484	81.137	10.48	7.74	1.353	0.955	4
48:103	E04	240	48	34.709	71.504	9.64	7.42	1.299	0.914	4
48:103	E04	240	48	30.746	56.567	7.76	7.29	1.066	0.91	4
48:103	E04	240	48	25.519	35.155	7.3	4.82	1.514	0.873	4
48:103	E05	144	93	32.335	54.066	7.62	7.09	1.075	0.852	3
48:103	E05	144	93	32.107	53.534	11.6	4.62	2.512	0.937	4
48:103	E05	144	93	25.932	39.652	7.73	5.13	1.506	0.941	3
48:103	E05	144	93	29.138	45.278	9.26	4.89	1.893	0.956	4
48:103	E05	144	93	24.942	38.185	6.84	5.58	1.226	0.968	3
48:103	E05	144	93	32.897	63.782	10.03	6.36	1.577	0.914	4
48:103	E05	144	93	27.489	40.228	8.95	4.49	1.992	0.929	3
48:103	E05	144	93	29.738	47.741	10.35	4.61	2.243	0.966	3
48:103	E05	144	93	26.126	38.365	8.39	4.57	1.837	0.943	3
48:103	E05	144	93	34.737	56.177	9.4	5.98	1.572	0.842	3
48:103	E05	144	93	27.568	42.736	8.05	5.31	1.518	0.901	3
48:103	E05	144	93	33.347	66.754	10.74	6.21	1.729	0.94	3
48:103	E05	144	93	37.335	67.165	11.65	5.76	2.021	0.886	4
48:103	E05	144	93	31.964	55.408	10.22	5.42	1.883	0.869	3
48:103	E05	144	93	31.625	58.833	9.82	5.99	1.638	0.915	3
48:103	E05	144	93	25.517	40.081	6.89	5.82	1.184	0.941	3
48:103	E05	144	93	21.998	29.42	5.64	5.21	1.082	0.941	3
48:103	E05	144	93	33.978	60.816	8.55	7.11	1.202	0.844	4
48:103	E05	144	93	28.621	46.152	7.52	6.14	1.226	0.876	3
48:103	E05	144	93	34.745	67.33	11.49	5.86	1.959	0.914	4
48:103	E05	144	93	28.289	48.873	8.17	5.98	1.366	0.948	3
48:103	E05	144	93	30.72	52.229	9.96	5.25	1.898	0.824	3
48:103	E05	144	93	34.018	69.523	11.02	6.31	1.747	0.908	3
48:103	E05	144	93	23.599	33.9	6.09	5.57	1.093	0.925	3
48:103	E05	144	93	27.088	43.683	7.78	5.61	1.386	0.933	3
48:103	E05	144	93	31.649	50.969	8.38	6.08	1.378	0.854	3
48:103	E05	144	93	31.359	61.085	8.93	6.84	1.306	0.927	3
48:103	E05	144	93	32.768	66.26	9.28	7.14	1.301	0.957	3
48:103	E05	144	93	34.174	70.571	9.66	7.31	1.322	0.978	3
48:103	E05	144	93	34.478	72.944	9.81	7.44	1.319	0.946	3
48:103	E05	144	93	31.568	61.36	7.99	7.68	1.04	0.947	3
48:103	E05	144	93	29.711	48.622	8.59	5.66	1.516	0.892	3
48:103	E05	144	93	24.994	36.701	7.99	4.59	1.741	0.931	4
48:103	E05	144	93	26.91	43.735	7.58	5.77	1.315	0.936	4
48:103	E05	144	93	22.845	29.206	6.81	4.29	1.587	0.938	5
48:103	E05	144	93	28.807	51.047	8.23	6.2	1.328	0.977	4
48:103	E05	144	93	31.992	60.299	8.15	7.4	1.101	0.935	5
48:103	E05	144	93	27.447	46.748	7.42	6.3	1.176	0.986	4
48:103	E05	144	93	27.111	44.995	7.42	6.06	1.223	0.965	4
48:103	E05	144	93	24.164	33.731	6.75	5	1.349	0.905	4
48:103	E05	144	93	26.505	42.577	7.8	5.46	1.428	0.976	5
48:103	E05	144	93	22.557	31.62	5.85	5.4	1.082	0.972	4
48:103	E05	144	93	30.779	53.638	9.99	5.37	1.86	0.936	5
48:103	E05	144	93	26.044	39.534	8	4.94	1.621	0.952	4
48:103	E05	144	93	26.269	41.107	8.09	5.08	1.591	0.955	4
48:103	E05	144	93	27.532	45.484	8.12	5.6	1.45	0.964	4
48:103	E05	144	93	26.727	42.248	8.32	5.08	1.639	0.955	4
48:103	E05	144	93	26.983	44.577	7.63	5.84	1.305	0.953	4
48:103	E05	144	93	27.378	45.442	7.83	5.8	1.349	0.964	4
48:103	E05	144	93	29.762	53.171	9	5.91	1.525	0.968	5
48:103	E05	144	93	30.451	54.231	9.32	5.82	1.603	0.969	5
48:103	E05	144	93	20.803	25.613	6.25	4.1	1.525	0.962	4
48:103	E05	144	93	24.149	35.634	7.32	4.87	1.505	0.959	5
48:103	E05	144	93	31.552	55.496	10.62	5.23	2.032	0.967	5
48:103	E05	144	93	23.054	32.52	6.54	4.97	1.315	0.972	4
48:103	E05	144	93	33.128	65.877	9.41	7	1.345	0.903	5
48:103	E05	144	93	31.162	56.709	8.5	6.67	1.273	0.903	4
48:103	E05	144	93	29.853	54.789	8.12	6.75	1.202	0.967	4
48:103	E05	144	93	35.094	75.796	9.78	7.75	1.262	0.949	5
48:103	E05	144	93	28.388	49.394	7.54	6.55	1.151	0.908	4
48:103	E05	144	93	34.487	65.786	10.53	6.25	1.684	0.899	5
48:103	E05	144	93	32.665	65.291	9.18	7.11	1.292	0.929	4
48:103	E05	144	93	24.778	36.484	7.58	4.81	1.577	0.956	4
48:103	E05	144	93	29.306	53.572	7.5	7.14	1.051	0.969	4
48:103	E05	144	93	23.067	31.818	7.07	4.5	1.57	0.967	4
48:103	E05	144	93	26.625	43.753	7.09	6.17	1.149	0.964	4
48:103	E05	144	93	33.19	64.116	10.52	6.09	1.726	0.965	5
48:103	E05	144	93	25.907	41.228	7.21	5.71	1.262	0.984	4
48:103	E05	144	93	32.58	61.843	10.16	6.09	1.669	0.982	4
48:103	E05	144	93	32.726	53.747	11.37	4.73	2.405	0.924	6
48:103	E05	144	93	30.662	50.526	9.52	5.3	1.796	0.911	5
48:103	E05	144	93	24.39	36.973	6.21	5.96	1.042	0.957	4
48:103	E05	144	93	25.427	40.155	6.83	5.88	1.161	0.978	4
48:103	E05	144	93	30.64	56.863	7.65	7.43	1.03	0.922	5
48:103	E05	144	93	27.647	44.647	8.01	5.57	1.438	0.934	4
48:103	E05	144	93	22.723	31.829	5.91	5.38	1.099	0.929	4
48:103	E05	144	93	23.885	33.202	7.48	4.44	1.687	0.977	4
48:103	E05	144	93	26.756	43.447	7.69	5.65	1.361	0.962	4
48:103	E05	144	93	26.521	42.274	7.58	5.58	1.359	0.958	4
48:103	E05	144	93	37.135	73.79	11.08	6.66	1.664	0.906	5
48:103	E05	144	93	30.921	52.439	8.65	6.06	1.427	0.863	4
48:103	E05	144	93	22.864	32.051	6.12	5.24	1.167	0.96	4
48:103	E05	144	93	23.084	32.038	6.66	4.81	1.385	0.938	4
48:103	E05	144	93	27.788	46.811	7.88	5.94	1.326	0.96	4
48:103	E05	144	93	23.857	34.896	5.94	5.88	1.01	0.93	4
48:103	E05	144	93	24.291	37.095	6.45	5.75	1.123	0.982	5
48:103	E05	144	93	27.004	44.5	7.48	5.95	1.258	0.945	4
48:103	E05	144	93	28.434	49.904	7.98	6.26	1.275	0.956	4
48:103	E05	144	93	32.549	56.066	11.62	4.82	2.409	0.913	6
48:103	E05	144	93	25.174	38.364	7.27	5.28	1.378	0.946	4
48:103	E05	144	93	20.346	24.688	5.73	4.31	1.329	0.868	4
48:103	E05	144	93	22.505	30.531	6.36	4.8	1.325	0.91	4
48:103	E05	144	93	24.87	37.548	6.84	5.49	1.245	0.937	4
48:103	E13	144	60	35.008	73.444	9.34	7.87	1.187	0.87	3
48:103	E13	144	60	30.946	58.586	7.75	7.56	1.026	0.934	3
48:103	E13	144	60	37.355	84.998	9.96	8.53	1.168	0.931	4
48:103	E13	144	60	30.055	55.415	7.48	7.4	1.011	0.934	3
48:103	E13	144	60	30.435	55.015	9.15	6.01	1.521	0.958	3
48:103	E13	144	60	32.633	64.853	9.37	6.92	1.354	0.934	3
48:103	E13	144	60	40.93	94.373	11.8	8	1.476	0.878	3
48:103	E13	144	60	29.061	51.641	7.47	6.92	1.079	0.961	4
48:103	E13	144	60	29.658	56.544	8.29	6.82	1.215	0.877	4
48:103	E13	144	60	25.94	39.308	6.33	6.21	1.019	0.891	3
48:103	E13	144	60	32.716	67.299	8.33	8.08	1.03	0.926	4
48:103	E13	144	60	34.473	63.765	8.37	7.62	1.099	0.855	3
48:103	E13	144	60	32.78	69.638	8.74	7.97	1.096	0.921	3
48:103	E13	144	60	29.21	49.908	8.96	5.57	1.61	0.968	3
48:103	E13	144	60	25.688	38.414	7.49	5.13	1.462	0.917	3
48:103	E13	144	60	28.275	48.427	7.75	6.25	1.241	0.936	3
48:103	E13	144	60	27.502	45.869	7.23	6.35	1.138	0.879	3
48:103	E13	144	60	31.808	55.578	8.54	6.5	1.313	0.89	5
48:103	E13	144	60	40.544	90.457	13.06	6.92	1.886	0.908	4
48:103	E13	144	60	30.902	54.567	7.5	7.28	1.03	0.865	3
48:103	E13	144	60	34.657	43.568	10.03	4.34	2.31	0.809	4
48:103	E13	144	60	42.72	125.135	11.39	10.98	1.038	0.933	1
48:103	E13	144	60	32.297	62.49	9.8	6.37	1.538	0.933	3
48:103	E13	144	60	33.84	68.767	9.92	6.93	1.432	0.961	3
48:103	E13	144	60	31.997	59.538	9.9	6.02	1.645	0.955	3
48:103	E13	144	60	25.746	40.461	6.66	6.08	1.096	0.929	4
48:103	E13	144	60	28.519	48.723	8.39	5.81	1.444	0.954	4
48:103	E13	144	60	32.698	66.263	8.36	7.92	1.056	0.955	5
48:103	E13	144	60	29.992	55.495	7.98	6.95	1.148	0.948	4
48:103	E13	144	60	28.426	48.149	8.57	5.62	1.525	0.966	4
48:103	E13	144	60	32.11	63.779	9.16	6.96	1.315	0.932	5
48:103	E13	144	60	32.334	60.97	9.93	6.14	1.618	0.963	4
48:103	E13	144	60	29.742	49.906	9.08	5.49	1.654	0.923	4
48:103	E13	144	60	32.667	65.393	8.58	7.62	1.126	0.949	5
48:103	E13	144	60	31.159	56.996	9.68	5.89	1.644	0.903	4
48:103	E13	144	60	30.984	52.864	9.23	5.73	1.612	0.9	4
48:103	E13	144	60	32.241	62.024	9.69	6.4	1.514	0.972	4
48:103	E13	144	60	32.85	65.577	10.21	6.42	1.591	0.952	5
48:103	E13	144	60	29.389	53.779	9.15	5.88	1.558	0.977	5
48:103	E13	144	60	24.797	37.535	6.36	5.9	1.077	0.916	4
48:103	E13	144	60	24.13	35.049	6.23	5.63	1.108	0.914	4
48:103	E13	144	60	26.624	36.799	8.83	4.17	2.118	0.934	4
48:103	E13	144	60	32.325	58.767	11.2	5.25	2.133	0.94	5
48:103	E13	144	60	25.762	35.533	8.3	4.28	1.94	0.923	5
48:103	E13	144	60	24.692	33.45	6.65	5.03	1.321	0.861	4
48:103	E13	144	60	21.199	25.33	5.36	4.73	1.133	0.879	4
48:103	E13	144	60	30.13	58.188	7.77	7.48	1.039	0.878	5
48:103	E13	144	60	34.806	73.147	8.61	8.49	1.014	0.939	5
48:103	E13	144	60	33.337	47.27	10.04	4.71	2.131	0.82	5
48:103	E13	144	60	29.988	44.809	7.58	5.91	1.283	0.822	5
48:103	E13	144	60	37.012	70.855	10.25	6.92	1.482	0.902	5
48:103	E13	144	60	33.471	61.075	10.68	5.72	1.867	0.952	5
48:103	E13	144	60	28.075	47.335	8.2	5.77	1.421	0.954	4
48:103	E13	144	60	31.259	47.732	8.79	5.43	1.62	0.903	5
48:103	E13	144	60	27.247	40.007	8.37	4.78	1.753	0.903	4
48:103	E13	144	60	27.375	43.592	8.49	5.13	1.655	0.933	5
48:103	E13	144	60	30.691	57.752	8.57	6.74	1.272	0.956	4
48:103	E13	144	60	25.578	39.498	7.03	5.62	1.252	0.907	5
48:103	E13	144	60	24.867	36.346	6.75	5.38	1.254	0.903	4
48:103	E13	144	60	32.58	58.835	10.6	5.55	1.909	0.915	3
48:103	E14	144	54	26.99	36.954	6.98	5.29	1.319	0.832	3
48:103	E14	144	54	32.137	48.51	11.56	4.2	2.756	0.923	3
48:103	E14	144	54	36.757	72.756	11.8	6.17	1.913	0.922	3
48:103	E14	144	54	44.943	127.657	13.56	9.42	1.44	0.929	4
48:103	E14	144	54	27.591	41.285	8.57	4.82	1.78	0.894	3
48:103	E14	144	54	25.815	34.813	6.45	5.39	1.197	0.848	2
48:103	E14	144	54	32.327	62.264	9.25	6.73	1.373	0.869	5
48:103	E14	144	54	26.715	40.049	7.41	5.41	1.37	0.879	3
48:103	E14	144	54	30.136	56.139	8.65	6.49	1.334	0.959	3
48:103	E14	144	54	28.704	51.807	7.68	6.75	1.137	0.977	3
48:103	E14	144	54	31.552	61.158	8.96	6.83	1.312	0.976	3
48:103	E14	144	54	27.527	46.334	7.33	6.32	1.16	0.95	3
48:103	E14	144	54	34.863	74.836	9.77	7.66	1.275	0.957	4
48:103	E14	144	54	36.579	65.709	10.13	6.49	1.561	0.848	3
48:103	E14	144	54	29.661	57.149	8.3	6.88	1.206	0.889	3
48:103	E14	144	54	30.898	58.91	8.44	6.98	1.21	0.896	3
48:103	E14	144	54	36.107	82.488	9.33	8.84	1.055	0.925	3
48:103	E14	144	54	35.748	80.652	9.28	8.69	1.068	0.982	3
48:103	E14	144	54	33.402	68.803	8.49	8.1	1.048	0.974	4
48:103	E14	144	54	27.26	46.294	7.11	6.51	1.092	0.971	3
48:103	E14	144	54	30.241	56.663	8.26	6.86	1.204	0.983	3
48:103	E14	144	54	27.64	46.829	7.61	6.16	1.236	0.971	3
48:103	E14	144	54	42.266	102.213	12.25	8.35	1.467	0.923	3
48:103	E14	144	54	37.66	89.596	9.87	9.08	1.086	0.991	3
48:103	E14	144	54	31.657	58.574	8.94	6.55	1.365	0.922	3
48:103	E14	144	54	38.783	73.778	13.16	5.61	2.348	0.894	4
48:103	E14	144	54	30.819	51.36	10.54	4.87	2.165	0.903	2
48:103	E14	144	54	29.777	58.124	7.9	7.36	1.074	0.939	5
48:103	E14	144	54	30.765	58.101	8.32	6.98	1.193	0.906	5
48:103	E14	144	54	29.557	46.566	8.1	5.75	1.408	0.875	5
48:103	E14	144	54	37.47	86.481	11.66	7.41	1.573	0.862	6
48:103	E14	144	54	34.197	71.077	9.77	7.28	1.342	0.978	6
48:103	E14	144	54	21.982	29.101	6.17	4.72	1.308	0.953	4
48:103	E14	144	54	31.091	59.383	8.87	6.69	1.326	0.971	6
48:103	E14	144	54	24.565	37.107	6.87	5.4	1.271	0.99	4
48:103	E14	144	54	24.875	38.624	6.27	6.16	1.019	0.983	4
48:103	E14	144	54	28.021	47.798	7.95	6.01	1.323	0.97	4
48:103	E14	144	54	29.511	57.415	7.83	7.33	1.068	0.913	5
48:103	E14	144	54	25.564	40.313	7.01	5.75	1.217	0.974	4
48:103	E14	144	54	26.116	42.441	6.79	6.25	1.085	0.969	3
48:103	E14	144	54	25.899	41.637	6.83	6.09	1.121	0.971	5
48:103	E14	144	54	27.658	46.966	7.47	6.29	1.189	0.961	4
48:103	E14	144	54	26.535	41.69	8.19	5.09	1.607	0.976	4
48:103	E14	144	54	33.034	65.909	9.87	6.68	1.479	0.973	6
48:103	E14	144	54	27.375	46.705	6.98	6.69	1.044	0.963	4
48:103	E14	144	54	26.976	45.35	6.82	6.65	1.026	0.979	5
48:103	E14	144	54	29.303	53.539	7.51	7.13	1.053	0.972	5
48:103	E14	144	54	22.561	30.337	6.76	4.49	1.508	0.971	4
48:103	E14	144	54	26.243	40.336	8.29	4.86	1.704	0.967	4
48:103	E14	144	54	29.554	51.957	8.96	5.8	1.546	0.964	4
48:103	E14	144	54	37.153	80.618	11.18	7.21	1.551	0.938	5
48:103	E14	144	54	33.086	67.18	9.2	7.3	1.261	0.98	4
48:103	E14	144	54	28.148	45.47	7.9	5.76	1.372	0.892	4
48:103	E14	144	54	28.909	52.09	7.5	6.95	1.079	0.979	4
48:103	E15	192	54	32.814	56.197	10.69	5.26	2.032	0.887	3
48:103	E15	192	54	26.261	42.065	6.95	6.05	1.149	0.95	3
48:103	E15	192	54	29.2	53.232	7.35	7.24	1.015	0.989	3
48:103	E15	192	54	35.912	79.186	10.59	7.48	1.416	0.898	4
48:103	E15	192	54	41.439	106.084	12.73	8.33	1.528	0.951	4
48:103	E15	192	54	45.697	127.589	12.26	10.41	1.178	0.922	5
48:103	E15	192	54	33.016	64.624	10.04	6.44	1.559	0.937	3
48:103	E15	192	54	37.241	84.035	11.4	7.37	1.546	0.952	3
48:103	E15	192	54	38.19	89.799	11.19	8.02	1.395	0.965	3
48:103	E15	192	54	36.296	69.23	10.63	6.51	1.631	0.865	2
48:103	E15	192	54	41.12	92.159	14.4	6.4	2.249	0.954	3
48:103	E15	192	54	40.344	79.484	13.76	5.78	2.381	0.93	4
48:103	E15	192	54	27.366	37.001	6.79	5.45	1.248	0.837	2
48:103	E15	192	54	34.361	62.071	11.22	5.53	2.029	0.899	4
48:103	E15	192	54	27.279	46.742	7.33	6.38	1.149	0.923	3
48:103	E15	192	54	28.416	48.323	8.59	5.62	1.528	0.961	3
48:103	E15	192	54	29.683	53.013	8.59	6.17	1.391	0.963	3
48:103	E15	192	54	40.323	99.302	11.09	8.95	1.24	0.967	3
48:103	E15	192	54	30.804	55.605	9.37	5.93	1.579	0.949	3
48:103	E15	192	54	37.551	76.164	12.4	6.14	2.019	0.943	3
48:103	E15	192	54	39.283	79.697	13.71	5.81	2.358	0.928	4
48:103	E15	192	54	30.288	55.406	8.13	6.81	1.193	0.878	3
48:103	E15	192	54	29.595	52.792	7.63	6.92	1.102	0.903	3
48:103	E15	192	54	30.74	57.315	8.85	6.48	1.365	0.977	3
48:103	E15	192	54	35.991	78.047	10.24	7.63	1.342	0.912	4
48:103	E15	192	54	38.551	75.478	12.52	6.03	2.078	0.857	4
48:103	E15	192	54	34.787	68.617	9.35	7.34	1.275	0.878	3
48:103	E15	192	54	26.671	44.212	7	6.32	1.107	0.964	5
48:103	E15	192	54	26.472	39.074	8.71	4.49	1.942	0.956	4
48:103	E15	192	54	32.466	65.03	9.06	7.17	1.263	0.984	5
48:103	E15	192	54	29.937	47.569	10.38	4.58	2.264	0.962	4
48:103	E15	192	54	33.793	61.236	11.53	5.31	2.172	0.967	4
48:103	E15	192	54	36.479	70.095	12.41	5.65	2.197	0.952	4
48:103	E15	192	54	35.872	79.037	9.58	8.25	1.161	0.955	5
48:103	E15	192	54	38.368	81.683	12.63	6.47	1.953	0.972	4
48:103	E15	192	54	29.69	53.86	8.69	6.2	1.401	0.993	4
48:103	E15	192	54	36.218	74.914	11.74	6.38	1.84	0.975	5
48:103	E15	192	54	30.644	57.969	8.64	6.71	1.289	0.993	4
48:103	E15	192	54	30.967	55.484	9.31	5.96	1.561	0.938	4
48:103	E15	192	54	35.953	76.048	11.44	6.65	1.722	0.99	5
48:103	E15	192	54	36.472	82.413	9.92	8.31	1.194	0.964	4
48:103	E15	192	54	27.147	41.813	8.42	4.97	1.695	0.943	4
48:103	E15	192	54	30.768	58.382	8.37	6.98	1.199	0.968	4
48:103	E15	192	54	29.689	53.974	8.64	6.24	1.384	0.97	4
48:103	E15	192	54	33.556	68.332	9.55	7.16	1.335	0.941	5
48:103	E15	192	54	34.708	72.906	9.26	7.87	1.176	0.946	5
48:103	E15	192	54	32.77	56.397	10.44	5.4	1.932	0.909	4
48:103	E15	192	54	32.494	61.811	10.31	5.99	1.721	0.991	4
48:103	E15	192	54	32.446	54.94	11.14	4.93	2.258	0.974	4
48:103	E15	192	54	31.556	56.824	9.57	5.94	1.611	0.946	4
48:103	E15	192	54	29.455	53.962	7.36	7.33	1.005	0.973	4
48:103	E15	192	54	28.517	48.519	8.21	5.91	1.389	0.953	4
48:103	E15	192	54	32.296	56.721	10.53	5.39	1.955	0.952	5
48:103	E15	192	54	30.862	59.41	7.88	7.54	1.044	0.984	4
48:103	E16	192	52	29.785	41.927	7.29	5.75	1.269	0.816	2
48:103	E16	192	52	32.858	46.875	7.29	6.43	1.135	0.809	3
48:103	E16	192	52	37.475	82.658	12.47	6.63	1.881	0.921	3
48:103	E16	192	52	33.959	67.677	10.39	6.52	1.594	0.967	3
48:103	E16	192	52	33.112	62.68	9.87	6.35	1.554	0.924	4
48:103	E16	192	52	30.75	54.375	9.39	5.79	1.622	0.941	3
48:103	E16	192	52	42.154	107.731	12.51	8.61	1.452	0.981	3
48:103	E16	192	52	48.805	130.933	13.95	9.39	1.486	0.927	5
48:103	E16	192	52	36.242	68.102	8.63	7.89	1.095	0.847	2
48:103	E16	192	52	38.943	88.02	11.89	7.4	1.605	0.938	4
48:103	E16	192	52	38.697	89.672	12.46	7.2	1.73	0.963	3
48:103	E16	192	52	33.11	63.993	10.3	6.21	1.658	0.932	3
48:103	E16	192	52	44.478	100.833	15.37	6.56	2.342	0.916	4
48:103	E16	192	52	39.546	82.907	12.9	6.43	2.008	0.931	3
48:103	E16	192	52	43.181	103.448	14.53	7.12	2.041	0.94	4
48:103	E16	192	52	32.753	61.175	9.86	6.2	1.59	0.903	2
48:103	E16	192	52	36.196	74.777	11.9	6.28	1.894	0.941	3
48:103	E16	192	52	36.589	78.747	11.3	6.97	1.621	0.959	4
48:103	E16	192	52	35.079	77.665	10.23	7.59	1.348	0.919	2
48:103	E16	192	52	36.122	73.038	10.44	7	1.492	0.943	2
48:103	E16	192	52	37.66	78.489	12.53	6.26	2.001	0.967	3
48:103	E16	192	52	36.715	56.964	14.22	4.01	3.55	0.951	4
48:103	E16	192	52	26.257	39.818	8.36	4.77	1.753	0.901	3
48:103	E16	192	52	28.763	48.026	8.35	5.75	1.451	0.913	3
48:103	E16	192	52	26.971	42.548	8.03	5.3	1.514	0.948	3
48:103	E16	192	52	26.536	42.267	8.03	5.27	1.525	0.978	3
48:103	E16	192	52	36.271	75.643	11.59	6.52	1.777	0.968	4
48:103	E16	192	52	34.872	71.715	10.36	6.92	1.497	0.951	4
48:103	E16	192	52	31.082	58.06	9.48	6.13	1.547	0.952	5
48:103	E16	192	52	25.46	40.057	6.63	6.04	1.097	0.962	5
48:103	E16	192	52	32.383	64.47	9.15	7.04	1.3	0.929	5
48:103	E16	192	52	33.852	67.934	9.84	6.9	1.425	0.87	6
48:103	E16	192	52	27.048	42.88	8.39	5.11	1.643	0.982	5
48:103	E16	192	52	27.233	45.108	8.12	5.55	1.463	0.947	5
48:103	E16	192	52	33.776	64.473	11.15	5.78	1.927	0.944	6
48:103	E16	192	52	39.544	88.634	11.56	7.67	1.507	0.932	7
48:103	E16	192	52	27.328	44.143	7.62	5.79	1.317	0.931	5
48:103	E16	192	52	29.805	54.362	9.01	6.03	1.494	0.949	5
48:103	E16	192	52	32.962	66.184	9.2	7.2	1.278	0.946	6
48:103	E16	192	52	30.314	55.425	8.41	6.59	1.277	0.915	5
48:103	E16	192	52	46.17	126.049	12.84	9.82	1.307	0.94	8
48:103	E16	192	52	31.81	57.709	7.97	7.24	1.1	0.856	7
48:103	E16	192	52	33.036	66.452	9.3	7.15	1.301	0.944	5
48:103	E16	192	52	38.263	59.014	11.47	5.14	2.231	0.818	5
48:103	E16	192	52	39.887	93.43	12.45	7.5	1.659	0.961	5
48:103	E16	192	52	42.857	111.049	12.22	9.09	1.344	0.917	6
48:103	E16	192	52	25.317	38.81	7.45	5.21	1.431	0.972	4
48:103	E16	192	52	25.127	36.899	7.96	4.64	1.715	0.903	4
48:103	E16	192	52	30.509	57.062	8	7.14	1.121	0.954	4
48:103	E16	192	52	28.426	48.776	7.59	6.42	1.182	0.932	4
48:103	E16	192	52	29.064	51.22	8.09	6.33	1.278	0.954	4
48:103	E16	192	52	28.046	47.522	8.17	5.82	1.405	0.912	4
48:103	E21	144	76	38.441	79.916	13.45	5.94	2.263	0.964	3
48:103	E21	144	76	38.256	81.962	11.9	6.89	1.729	0.934	3
48:103	E21	144	76	43.757	100.541	11.18	8.99	1.243	0.844	3
48:103	E21	144	76	32.744	66.155	8.4	7.88	1.066	0.957	3
48:103	E21	144	76	36.108	78.961	9.54	8.27	1.154	0.926	3
48:103	E21	144	76	42.544	91.512	10.15	9.02	1.125	0.848	3
48:103	E21	144	76	41.262	98.916	12.1	8.17	1.48	0.918	4
48:103	E21	144	76	37.785	84.472	11.68	7.23	1.616	0.992	3
48:103	E21	144	76	40.457	87.667	13.74	6.38	2.153	0.981	3
48:103	E21	144	76	42.388	104.652	13.25	7.9	1.677	0.982	3
48:103	E21	144	76	39.857	96.345	11.99	8.04	1.492	0.928	3
48:103	E21	144	76	27.665	42.683	8.34	5.12	1.628	0.916	3
48:103	E21	144	76	36.674	81.403	10.64	7.65	1.391	0.937	3
48:103	E21	144	76	29.876	55.374	8.01	6.92	1.157	0.981	3
48:103	E21	144	76	24.698	33.65	7.6	4.43	1.715	0.919	3
48:103	E21	144	76	28.066	48.814	7.3	6.69	1.091	0.965	3
48:103	E21	144	76	30.255	53.896	9.21	5.85	1.576	0.97	3
48:103	E21	144	76	30.9	57.682	9	6.41	1.403	0.952	4
48:103	E21	144	76	27.51	43.224	8.73	4.95	1.764	0.917	3
48:103	E21	144	76	46.362	87.411	15.26	5.73	2.664	0.866	4
48:103	E21	144	76	27.411	45.075	7.72	5.84	1.322	0.897	3
48:103	E21	144	76	29.287	52.794	7.78	6.79	1.146	0.962	3
48:103	E21	144	76	26.914	44.124	7.93	5.56	1.425	0.957	3
48:103	E21	144	76	29.729	53.742	8.61	6.24	1.38	0.962	3
48:103	E21	144	76	30.351	55.566	8.66	6.42	1.35	0.963	3
48:103	E21	144	76	31.42	59.674	9.23	6.46	1.429	0.937	3
48:103	E21	144	76	26.206	35.979	8.51	4.23	2.011	0.928	3
48:103	E21	144	76	29.758	48.428	9.99	4.85	2.059	0.968	3
48:103	E21	144	76	45.916	132.488	12.87	10.29	1.251	0.941	3
48:103	E21	144	76	45.997	128.666	12.86	10	1.286	0.915	3
48:103	E21	144	76	46.891	129.836	14.56	8.91	1.634	0.987	3
48:103	E21	144	76	47.312	132.237	14.28	9.26	1.543	0.97	4
48:103	E21	144	76	40.914	99.45	12.33	8.06	1.53	0.98	3
48:103	E21	144	76	37.013	69.956	12.95	5.4	2.399	0.968	4
48:103	E21	144	76	30.554	55.463	9.01	6.16	1.462	0.976	4
48:103	E21	144	76	30.281	56.722	8.81	6.44	1.369	0.979	4
48:103	E21	144	76	42.74	112.049	10.64	10.53	1.01	0.941	5
48:103	E21	144	76	32.904	64.671	9.95	6.5	1.53	0.99	4
48:103	E21	144	76	36.051	75.754	11.3	6.7	1.685	0.985	5
48:103	E21	144	76	34.736	64.981	12.01	5.41	2.219	0.983	4
48:103	E21	144	76	34.255	62.373	11.44	5.45	2.1	0.96	4
48:103	E21	144	76	41.043	93.15	13.63	6.83	1.994	0.985	3
48:103	E21	144	76	40.402	94.675	12.57	7.53	1.668	0.969	4
48:103	E21	144	76	40.981	95.784	12.72	7.53	1.689	0.951	5
48:103	E21	144	76	41.184	94.715	13.47	7.03	1.915	0.983	4
48:103	E21	144	76	31.15	57.699	9.35	6.17	1.516	0.97	4
48:103	E21	144	76	26.049	41.126	7.27	5.66	1.284	0.955	4
48:103	E21	144	76	29.455	52.122	8.84	5.9	1.498	0.981	4
48:103	E21	144	76	26.068	40.079	7.26	5.52	1.316	0.906	4
48:103	E21	144	76	31.449	55.495	9.66	5.74	1.683	0.935	5
48:103	E21	144	76	30.092	53.298	9.04	5.89	1.535	0.964	5
48:103	E21	144	76	35.079	66.029	11.93	5.54	2.154	0.979	4
48:103	E21	144	76	33.962	64.96	10.99	5.91	1.858	0.975	5
48:103	E21	144	76	37.583	86.466	10.43	8.29	1.257	0.98	5
48:103	E21	144	76	43.546	112.153	13.32	8.42	1.582	0.981	4
48:103	E21	144	76	33.741	69.917	9.79	7.14	1.37	0.98	4
48:103	E21	144	76	37.969	89.313	10.45	8.55	1.222	0.97	4
48:103	E21	144	76	27.459	46.419	7.53	6.16	1.223	0.947	5
48:103	E21	144	76	34.352	71.448	9.23	7.74	1.193	0.913	4
48:103	E21	144	76	30.971	52.499	10.21	5.14	1.986	0.964	5
48:103	E21	144	76	36.599	68.441	13	5.26	2.471	0.979	3
48:103	E21	144	76	33.726	61.083	11.57	5.28	2.19	0.988	4
48:103	E21	144	76	35.408	68.387	11.99	5.7	2.101	0.987	4
48:103	E21	144	76	28.938	51.565	8.09	6.37	1.27	0.941	4
48:103	E21	144	76	25.33	37.541	7.95	4.72	1.683	0.992	4
48:103	E21	144	76	25.53	40.679	6.73	6.05	1.112	0.983	4
48:103	E21	144	76	26.908	42.914	7.8	5.5	1.416	0.945	4
48:103	E21	144	76	23.318	30.119	7.16	4.2	1.703	0.917	4
48:103	E21	144	76	25.341	38.95	7.02	5.55	1.267	0.963	4
48:103	E21	144	76	30.189	56.298	8.47	6.65	1.273	0.972	4
48:103	E21	144	76	23.126	33.135	6.07	5.45	1.114	0.968	4
48:103	E21	144	76	24.315	36.004	6.53	5.51	1.185	0.948	4
48:103	E21	144	76	23.888	35.661	6.29	5.67	1.108	0.979	4
48:103	E21	144	76	36.055	69.499	12.01	5.78	2.077	0.962	4
48:103	E21	144	76	38.63	73.689	14.11	5.22	2.701	0.995	4
48:103	E21	144	76	27.621	43.405	9.02	4.81	1.875	0.99	4
48:103	E22	144	63	37.473	89.195	10.54	8.46	1.246	0.942	3
48:103	E22	144	63	32.05	61.198	8.29	7.38	1.123	0.908	3
48:103	E22	144	63	26.765	41.145	7.98	5.16	1.546	0.935	3
48:103	E22	144	63	31.812	59.865	8.19	7.31	1.12	0.876	3
48:103	E22	144	63	27.882	43.694	8.91	4.91	1.815	0.947	3
48:103	E22	144	63	30.209	42.28	7.87	5.37	1.466	0.816	3
48:103	E22	144	63	30.256	56.134	7.85	7.15	1.097	0.95	3
48:103	E22	144	63	34.175	71.61	8.93	8.02	1.114	0.95	3
48:103	E22	144	63	40.209	97.806	11.2	8.73	1.283	0.909	3
48:103	E22	144	63	39.08	93.89	10.89	8.62	1.264	0.966	3
48:103	E22	144	63	40.956	101.117	11.5	8.79	1.308	0.954	3
48:103	E22	144	63	39.218	93.291	11.55	8.07	1.431	0.971	3
48:103	E22	144	63	34.394	71.189	9.83	7.25	1.356	0.958	3
48:103	E22	144	63	34.737	74.231	9.13	8.13	1.123	0.952	3
48:103	E22	144	63	36.944	84.441	10.19	8.28	1.23	0.945	3
48:103	E22	144	63	33.024	62.751	10.19	6.16	1.655	0.875	3
48:103	E22	144	63	34.338	71.107	9.92	7.17	1.385	0.949	3
48:103	E22	144	63	29.93	49.46	9.19	5.38	1.708	0.881	3
48:103	E22	144	63	27.656	46.794	7.44	6.29	1.182	0.932	3
48:103	E22	144	63	22.228	30.281	6.14	4.93	1.244	0.94	2
48:103	E22	144	63	34.621	54	10.89	4.96	2.194	0.898	3
48:103	E22	144	63	26.582	41.436	7.51	5.52	1.36	0.916	2
48:103	E22	144	63	24.419	33.213	6.78	4.9	1.384	0.891	3
48:103	E22	144	63	35.94	78.077	9.84	7.94	1.24	0.927	3
48:103	E22	144	63	49.21	147.972	12.44	11.9	1.045	0.925	4
48:103	E22	144	63	40.074	89.85	13.44	6.68	2.011	0.965	3
48:103	E22	144	63	28.784	51.577	7.22	7.14	1.011	0.971	3
48:103	E22	144	63	33.333	68.112	9.4	7.25	1.297	0.981	3
48:103	E22	144	63	34.071	69.645	10.18	6.84	1.487	0.984	3
48:103	E22	144	63	37.898	85.534	11.08	7.72	1.436	0.938	3
48:103	E22	144	63	35.635	79.203	9.11	8.69	1.048	0.989	3
48:103	E22	144	63	32.174	59.951	10.33	5.8	1.779	0.93	4
48:103	E22	144	63	39.944	95.084	12.9	7.37	1.749	0.941	4
48:103	E22	144	63	31.495	57.024	8.45	6.75	1.252	0.891	4
48:103	E22	144	63	42.726	106.909	12.14	8.8	1.379	0.914	5
48:103	E22	144	63	35.685	68.054	12.1	5.63	2.15	0.984	5
48:103	E22	144	63	33.73	70.396	8.91	7.9	1.127	0.959	4
48:103	E22	144	63	34.577	74.068	9.12	8.12	1.124	0.966	4
48:103	E22	144	63	33.821	70.223	9.1	7.72	1.18	0.957	4
48:103	E22	144	63	35.145	76.974	9.31	8.26	1.127	0.956	4
48:103	E22	144	63	35.923	79.654	9.57	8.33	1.149	0.978	4
48:103	E22	144	63	34.404	73.753	8.65	8.53	1.014	0.971	4
48:103	E22	144	63	33.501	69.479	8.43	8.24	1.023	0.94	4
48:103	E22	144	63	27.368	46.08	6.95	6.63	1.05	0.935	4
48:103	E22	144	63	24.901	36.073	7.29	4.95	1.472	0.932	4
48:103	E22	144	63	26.301	40.61	7.18	5.66	1.269	0.913	4
48:103	E22	144	63	27.449	45.665	7.91	5.77	1.372	0.952	4
48:103	E22	144	63	28.61	50.254	7.75	6.48	1.195	0.961	4
48:103	E22	144	63	32.164	64.142	8.97	7.15	1.254	0.986	4
48:103	E22	144	63	35.224	75.882	10.31	7.36	1.402	0.983	4
48:103	E22	144	63	32.455	64.93	8.93	7.27	1.229	0.976	4
48:103	E22	144	63	32.155	63.842	9.01	7.09	1.272	0.968	4
48:103	E22	144	63	36.11	78.657	10.84	7.25	1.494	0.955	4
48:103	E22	144	63	29.878	55.708	7.53	7.4	1.017	0.979	4
48:103	E22	144	63	34.851	65.574	11.9	5.51	2.159	0.965	4
48:103	E22	144	63	25.834	40.698	7.52	5.41	1.391	0.968	4
48:103	E22	144	63	30.384	54.541	9.33	5.85	1.596	0.985	4
48:103	E22	144	63	31.263	58.249	9.57	6.09	1.571	0.975	4
48:103	E22	144	63	34.29	69.353	10.54	6.58	1.6	0.985	4
48:103	E22	144	63	31.557	60.328	9.05	6.67	1.358	0.994	4
48:103	E22	144	63	31.005	59.344	8.55	6.94	1.233	0.976	4
48:103	E22	144	63	30.103	55.376	8.27	6.69	1.236	0.957	4
48:103	E22	144	63	26.936	44.061	7.31	6.03	1.213	0.942	4
48:103	E23	144	50	38.379	83.075	12.1	6.87	1.762	0.946	4
48:103	E23	144	50	43.027	113.06	11.34	9.97	1.137	0.912	2
48:103	E23	144	50	42.017	101.329	13.63	7.44	1.833	0.985	4
48:103	E23	144	50	43.6	115.171	12.65	9.1	1.39	0.977	3
48:103	E23	144	50	37.633	87.325	10.03	8.71	1.151	0.947	4
48:103	E23	144	50	38.279	91.268	10.3	8.86	1.163	0.989	3
48:103	E23	144	50	37.095	84.286	10.49	8.03	1.306	0.967	4
48:103	E23	144	50	40.691	100.588	11.04	9.11	1.212	0.94	4
48:103	E23	144	50	37.163	82.925	11.1	7.47	1.487	0.974	3
48:103	E23	144	50	41.07	99.115	12.42	7.98	1.557	0.95	3
48:103	E23	144	50	41.47	106.718	11.11	9.61	1.156	0.986	4
48:103	E23	144	50	44.297	118.278	13.08	9.04	1.447	0.983	3
48:103	E23	144	50	41.833	107.492	10.95	9.81	1.116	0.964	4
48:103	E23	144	50	42.179	106.74	12.38	8.62	1.436	0.956	3
48:103	E23	144	50	40.488	101.053	10.5	9.62	1.092	0.952	4
48:103	E23	144	50	41.323	104.766	11.63	9	1.292	0.973	4
48:103	E23	144	50	44.002	119.83	12.19	9.83	1.239	0.987	3
48:103	E23	144	50	44.694	123.551	11.2	11.04	1.014	0.944	3
48:103	E23	144	50	47.726	118.994	14.93	7.97	1.874	0.883	4
48:103	E23	144	50	36.029	79.685	10.33	7.71	1.34	0.967	3
48:103	E23	144	50	34.864	70.349	10.07	6.99	1.441	0.918	3
48:103	E23	144	50	40.61	97.535	12.55	7.77	1.616	0.97	5
48:103	E23	144	50	38.065	78.361	12.84	6.1	2.104	0.964	4
48:103	E23	144	50	43.282	106.869	13.92	7.68	1.813	0.964	4
48:103	E23	144	50	42.967	105.708	12.34	8.57	1.441	0.907	3
48:103	E23	144	50	34.063	62.943	10.91	5.77	1.891	0.908	2
48:103	E23	144	50	42.942	110.556	11.68	9.47	1.233	0.929	4
48:103	E23	144	50	27.348	46.349	6.91	6.7	1.032	0.962	4
48:103	E23	144	50	48.288	140.638	14.46	9.73	1.486	0.962	3
48:103	E23	144	50	42.836	102.941	11.16	9.22	1.21	0.872	2
48:103	E23	144	50	32.546	63.235	8.64	7.32	1.18	0.913	3
48:103	E23	144	50	35.556	64.483	9.76	6.61	1.477	0.839	3
48:103	E23	144	50	41.754	108.955	10.56	10.32	1.023	0.984	4
48:103	E23	144	50	41.644	109.131	10.51	10.39	1.011	0.986	4
48:103	E23	144	50	38.909	93.44	9.99	9.35	1.069	0.961	4
48:103	E23	144	50	40.76	102.457	11.2	9.15	1.224	0.983	4
48:103	E23	144	50	39.163	95.22	10.6	8.98	1.181	0.964	4
48:103	E23	144	50	40.837	103.042	11.25	9.16	1.228	0.956	4
48:103	E23	144	50	35.786	79.369	9.25	8.58	1.078	0.964	4
48:103	E23	144	50	36.577	83.716	9.52	8.8	1.082	0.964	4
48:103	E23	144	50	38.126	86.767	10.93	7.94	1.376	0.936	4
48:103	E23	144	50	46.706	132.801	12.34	10.76	1.147	0.942	3
48:103	E23	144	50	46.031	130.385	13.12	9.94	1.32	0.965	3
48:103	E23	144	50	49.872	152.697	14.11	10.82	1.303	0.95	3
48:103	E23	144	50	42.749	112.964	10.7	10.56	1.013	0.974	3
48:103	E23	144	50	44.57	123.553	11.81	10.46	1.129	0.972	3
48:103	E23	144	50	45.085	124.283	12.79	9.72	1.316	0.985	3
48:103	E23	144	50	42.473	111.877	10.63	10.52	1.011	0.965	3
48:103	E23	144	50	42.039	109.46	11.42	9.59	1.19	0.966	3
48:103	E23	144	50	38.245	90.166	9.91	9.1	1.089	0.937	3
48:103	E24	144	90	34.514	70.063	10.35	6.77	1.529	0.867	1
48:103	E24	144	90	37.764	88.451	11.85	7.46	1.587	0.913	3
48:103	E24	144	90	33.687	72.679	8.88	8.18	1.086	0.94	3
48:103	E24	144	90	32.128	60.735	8.92	6.81	1.311	0.929	3
48:103	E24	144	90	30.714	48.542	10.17	4.77	2.13	0.924	3
48:103	E24	144	90	35.536	69.43	12.34	5.63	2.192	0.948	3
48:103	E24	144	90	39.387	81.81	13.72	5.96	2.302	0.968	3
48:103	E24	144	90	34.817	67.798	11.43	5.93	1.925	0.923	4
48:103	E24	144	90	30.067	50.138	9.95	5.04	1.975	0.928	3
48:103	E24	144	90	28.417	47.014	8.29	5.67	1.462	0.907	3
48:103	E24	144	90	29.293	51.428	8.11	6.34	1.28	0.903	3
48:103	E24	144	90	37.733	86.206	11.38	7.57	1.503	0.935	3
48:103	E24	144	90	33.665	69.757	9.1	7.67	1.187	0.919	3
48:103	E24	144	90	38.021	88.057	11.21	7.85	1.427	0.942	3
48:103	E24	144	90	36.509	71.969	10.45	6.89	1.518	0.857	2
48:103	E24	144	90	42.563	99.906	13.79	7.24	1.904	0.932	3
48:103	E24	144	90	44.025	100.119	15.96	6.27	2.544	0.942	3
48:103	E24	144	90	40.129	72.735	14.91	4.88	3.056	0.952	3
48:103	E24	144	90	40.81	78.689	15.32	5.14	2.983	0.923	3
48:103	E24	144	90	38.483	77.106	12.88	5.99	2.152	0.902	3
48:103	E24	144	90	43.407	90.53	11.94	7.58	1.575	0.807	3
48:103	E24	144	90	33.502	63.635	9.37	6.79	1.38	0.842	3
48:103	E24	144	90	31.778	59.677	10.08	5.92	1.703	0.913	3
48:103	E24	144	90	35.183	76.231	10.21	7.46	1.369	0.948	3
48:103	E24	144	90	36.848	84.352	9.81	8.6	1.141	0.98	3
48:103	E24	144	90	38.411	91.727	9.88	9.29	1.063	0.984	3
48:103	E24	144	90	30.564	57.241	8.65	6.61	1.308	0.973	3
48:103	E24	144	90	37.68	88.634	9.45	9.38	1.007	0.985	3
48:103	E24	144	90	39.248	95.53	9.94	9.61	1.034	0.953	3
48:103	E24	144	90	41.88	92.92	10.72	8.67	1.237	0.821	2
48:103	E24	144	90	43.675	101.144	15.53	6.51	2.385	0.96	4
48:103	E24	144	90	35.751	77.888	10.17	7.66	1.329	0.902	5
48:103	E24	144	90	31.409	58.885	9.38	6.27	1.496	0.973	4
48:103	E24	144	90	39.576	92.727	11.53	8.04	1.433	0.941	5
48:103	E24	144	90	33.533	56.914	12.14	4.69	2.589	0.972	5
48:103	E24	144	90	33.121	65.467	10.08	6.5	1.551	0.971	4
48:103	E24	144	90	29.787	49.475	9.73	5.08	1.915	0.963	4
48:103	E24	144	90	37.133	85.605	9.63	8.89	1.084	0.965	4
48:103	E24	144	90	28.979	52.285	7.85	6.66	1.18	0.96	4
48:103	E24	144	90	30.476	57.56	7.98	7.21	1.107	0.956	4
48:103	E24	144	90	32.099	61.9	9.55	6.48	1.474	0.97	4
48:103	E24	144	90	33.659	63.7	11.09	5.75	1.93	0.916	4
48:103	E24	144	90	31.983	62.61	9.09	6.89	1.32	0.964	4
48:103	E24	144	90	37.119	81.406	10.38	7.84	1.323	0.935	5
48:103	E24	144	90	35.899	66.949	12.4	5.4	2.296	0.958	3
48:103	E24	144	90	31.857	52.634	10.39	5.07	2.049	0.92	4
48:103	E24	144	90	31.886	56.128	10.47	5.36	1.952	0.971	5
48:103	E24	144	90	43.506	93.409	15.04	6.21	2.422	0.935	4
48:103	E24	144	90	37.054	78.742	11.65	6.76	1.725	0.962	6
48:103	E24	144	90	45.684	124.122	13.68	9.07	1.508	0.946	4
48:103	E24	144	90	28.302	49.765	7.84	6.35	1.235	0.956	4
48:103	E24	144	90	34.937	67.98	11.23	6.06	1.854	0.954	3
48:103	E24	144	90	38.056	88.124	11.08	7.95	1.394	0.937	4
48:103	E24	144	90	33.941	67.016	10.72	6.25	1.715	0.948	4
48:103	E24	144	90	31.634	58.04	9.76	5.95	1.642	0.943	4
48:103	E24	144	90	37.696	86.328	11.06	7.81	1.417	0.953	4
48:103	E24	144	90	33.654	67.626	10.43	6.49	1.608	0.929	4
48:103	E24	144	90	30.21	51.002	9.75	5.23	1.863	0.962	4
48:103	E24	144	90	34.626	71.406	10.84	6.59	1.646	0.946	4
48:103	E24	144	90	34.155	70.972	9.76	7.27	1.343	0.967	4
48:103	E24	144	90	36.998	83.426	10.44	7.99	1.306	0.944	4
48:103	E24	144	90	33.643	62.287	11.27	5.53	2.039	0.939	3
48:103	E24	144	90	38.698	90.234	10.53	8.57	1.229	0.915	5
48:103	E24	144	90	29.933	53.014	9.16	5.79	1.583	0.938	4
48:103	E24	144	90	31.961	61.381	8.55	7.18	1.19	0.939	4
48:103	E24	144	90	30.834	53.694	9.95	5.4	1.843	0.938	3
48:103	E24	144	90	31.578	59.989	9.35	6.41	1.459	0.948	4
48:103	E24	144	90	32.558	65.385	9.16	7.14	1.283	0.968	4
48:103	E24	144	90	29.414	48.164	9.69	4.97	1.951	0.959	4
48:103	E24	144	90	37.98	90.063	10.03	8.98	1.118	0.979	4
48:103	E24	144	90	28.885	51.955	7.4	7.02	1.055	0.975	4
48:103	E24	144	90	29.16	52.254	8.13	6.42	1.266	0.921	4
48:103	E24	144	90	30.335	56.533	8.67	6.52	1.329	0.935	4
48:103	E24	144	90	35.994	79.502	10.05	7.91	1.27	0.974	4
48:103	E24	144	90	36.212	80.647	9.81	8.22	1.194	0.969	4
48:103	E24	144	90	34.158	72.203	9.14	7.9	1.158	0.973	4
48:103	E24	144	90	33.347	66.783	9.98	6.69	1.492	0.981	4
48:103	E24	144	90	34.332	67.669	11.15	6.07	1.838	0.971	3
48:103	E24	144	90	28.659	46.235	8.41	5.5	1.528	0.91	4
48:103	E24	144	90	32.392	61.147	10	6.12	1.634	0.964	4
48:103	E24	144	90	32.175	64.207	8.6	7.47	1.152	0.979	4
48:103	E24	144	90	30.925	58.737	8.83	6.65	1.328	0.978	4
48:103	E24	144	90	32.492	59.229	10.78	5.5	1.961	0.922	4
48:103	E24	144	90	34.392	73.074	9.11	8.02	1.137	0.938	4
48:103	E24	144	90	30.974	58.78	8.16	7.2	1.133	0.937	4
48:103	E24	144	90	29.259	52.074	7.98	6.53	1.223	0.929	4
48:103	E24	144	90	26.902	44.171	7.57	5.83	1.299	0.967	4
48:103	E24	144	90	29.973	54.911	8.4	6.54	1.285	0.974	4
48:103	E24	144	90	33.494	66.081	9.92	6.66	1.49	0.931	4
48:103	E24	144	90	32.337	59.302	10.18	5.82	1.749	0.946	4
48:103	E26	192	81	28.813	44.391	9.83	4.51	2.178	0.887	3
48:103	E26	192	81	23.747	30.858	7.38	4.18	1.763	0.914	2
48:103	E26	192	81	27.584	41.074	9.43	4.36	2.164	0.961	4
48:103	E26	192	81	27.8	48.231	7.78	6.2	1.255	0.95	3
48:103	E26	192	81	28.421	50.08	7.7	6.51	1.183	0.974	3
48:103	E26	192	81	25.75	38.897	8.08	4.81	1.679	0.973	3
48:103	E26	192	81	29.855	52.269	8.88	5.89	1.507	0.946	3
48:103	E26	192	81	30.227	52.206	9.64	5.42	1.779	0.979	3
48:103	E26	192	81	32.079	61.034	9.49	6.43	1.477	0.965	3
48:103	E26	192	81	28.309	44.377	8.48	5.24	1.619	0.904	3
48:103	E26	192	81	25.65	37.984	7.93	4.79	1.656	0.945	3
48:103	E26	192	81	26.47	42.453	6.9	6.15	1.123	0.934	3
48:103	E26	192	81	28.084	48.748	7.6	6.42	1.184	0.934	3
48:103	E26	192	81	32.016	63.968	8.34	7.67	1.087	0.969	3
48:103	E26	192	81	34.105	71.464	9.61	7.44	1.292	0.966	3
48:103	E26	192	81	37.197	84.125	9.89	8.51	1.163	0.929	3
48:103	E26	192	81	25.814	37.687	7.32	5.15	1.423	0.901	3
48:103	E26	192	81	26.001	37.808	6.23	6.07	1.027	0.855	3
48:103	E26	192	81	36.34	78.556	10.15	7.74	1.313	0.899	3
48:103	E26	192	81	34.145	71.5	9.57	7.47	1.28	0.988	3
48:103	E26	192	81	26.974	39.788	7.33	5.42	1.352	0.863	3
48:103	E26	192	81	23.014	29.255	6.43	4.55	1.414	0.885	3
48:103	E26	192	81	32.292	61.622	8.86	6.95	1.275	0.94	3
48:103	E26	192	81	27.663	44.028	8.01	5.49	1.459	0.895	3
48:103	E26	192	81	34.708	74.171	9.37	7.92	1.183	0.965	3
48:103	E26	192	81	33.732	70.671	8.97	7.88	1.139	0.94	3
48:103	E26	192	81	35.374	78.806	9.58	8.22	1.166	0.96	3
48:103	E26	192	81	33.883	70.874	9.01	7.87	1.145	0.951	4
48:103	E26	192	81	33.43	69.399	8.87	7.82	1.134	0.947	3
48:103	E26	192	81	23.286	32.671	5.97	5.47	1.091	0.892	3
48:103	E26	192	81	23.951	34.268	6.77	5.06	1.339	0.876	3
48:103	E26	192	81	23.738	34.96	6.04	5.78	1.045	0.947	3
48:103	E26	192	81	26.18	34.379	8.95	3.84	2.332	0.901	3
48:103	E26	192	81	27.317	43.796	8.47	5.17	1.639	0.916	3
48:103	E26	192	81	23.752	33.042	5.81	5.69	1.021	0.894	4
48:103	E26	192	81	22.37	30.435	6.4	4.76	1.346	0.953	4
48:103	E26	192	81	28.08	48.568	7.3	6.65	1.098	0.959	4
48:103	E26	192	81	32.369	64.023	9.4	6.81	1.381	0.977	4
48:103	E26	192	81	32.981	66.782	8.77	7.62	1.151	0.95	5
48:103	E26	192	81	30.323	49.027	9.93	4.94	2.01	0.937	4
48:103	E26	192	81	26.763	43.591	7.8	5.59	1.395	0.957	4
48:103	E26	192	81	31.374	55.238	10.36	5.33	1.945	0.972	4
48:103	E26	192	81	34.018	66.793	10.76	6.21	1.733	0.967	5
48:103	E26	192	81	31.578	61.058	8.97	6.81	1.316	0.994	4
48:103	E26	192	81	28.487	48.469	8.63	5.61	1.537	0.982	4
48:103	E26	192	81	30.025	55.286	8.48	6.52	1.299	0.985	4
48:103	E26	192	81	26.714	42.274	8.16	5.18	1.576	0.984	4
48:103	E26	192	81	26.381	37.237	7.55	4.93	1.53	0.883	6
48:103	E26	192	81	26.903	44.958	7.04	6.38	1.104	0.979	4
48:103	E26	192	81	34.17	72.048	8.83	8.16	1.083	0.955	4
48:103	E26	192	81	27.823	48.33	7.16	6.75	1.061	0.967	4
48:103	E26	192	81	26.064	43.523	6.84	6.37	1.074	0.961	5
48:103	E26	192	81	30.244	55.419	8.16	6.8	1.2	0.94	4
48:103	E26	192	81	21.808	28.628	6.16	4.65	1.326	0.905	4
48:103	E26	192	81	25.835	41.064	7.03	5.84	1.205	0.949	4
48:103	E26	192	81	25.876	40.051	7.87	5.09	1.546	0.946	4
48:103	E26	192	81	24.861	35.662	7.9	4.52	1.749	0.944	4
48:103	E26	192	81	28.723	50.203	8.09	6.21	1.304	0.968	5
48:103	E26	192	81	29.586	54.346	8.01	6.78	1.181	0.979	4
48:103	E26	192	81	25.195	38.099	7.43	5.13	1.449	0.977	4
48:103	E26	192	81	26.843	44.581	7.33	6.08	1.206	0.947	4
48:103	E26	192	81	27.254	44.867	8.02	5.6	1.433	0.973	4
48:103	E26	192	81	26.857	41.588	8.54	4.87	1.755	0.983	4
48:103	E26	192	81	29.118	48.311	8.47	5.7	1.486	0.903	6
48:103	E26	192	81	27.46	43.608	8.6	5.07	1.697	0.969	4
48:103	E26	192	81	28.8	50.852	7.98	6.37	1.253	0.934	4
48:103	E26	192	81	27.409	45.444	8.03	5.66	1.418	0.981	4
48:103	E26	192	81	33.079	67.995	8.69	7.82	1.112	0.951	4
48:103	E26	192	81	28.835	49.362	8.43	5.86	1.44	0.942	4
48:103	E26	192	81	30.982	58.937	8.78	6.71	1.309	0.973	4
48:103	E26	192	81	29.185	50.292	8.58	5.86	1.464	0.947	4
48:103	E26	192	81	23.716	30.464	7.7	3.96	1.946	0.936	4
48:103	E26	192	81	26.97	41.036	8.82	4.65	1.897	0.981	4
48:103	E26	192	81	36.061	80.246	10.1	7.95	1.271	0.963	5
48:103	E26	192	81	27.277	42.994	8.63	4.98	1.732	0.983	4
48:103	E26	192	81	27.23	44.886	7.98	5.62	1.42	0.909	4
48:103	E26	192	81	30.603	51.991	10.25	5.07	2.022	0.983	4
48:103	E26	192	81	29.687	54.391	8.1	6.72	1.205	0.979	4
48:103	E26	192	81	23.823	34.556	7	4.94	1.417	0.969	4
[truncated: 6,194 more rows]
