# Supplementary material for: MUM, a maternal unknown message, inhibits early establishment of the medio-lateral axis in the embryo of the kelp Saccharina latissima
Source: Development. 2024 Sep 13;151(20):dev202732. doi: 10.1242/dev.202732 (PMC11423915; doi:10.1242/dev.202732)
Supplement: Table S4. P-values of statistical tests comparing morphometric parameters characterising Saccharina embryos and their cells. t-tests were used to compare the cell features, Mann-Whitney tests to compare embryo blades and X2 for the analyses of the number of cell neighbours. The quantitative value of [file develop-151-202732-TableS4.xlsx]

## Sheet: Statistical Results
Table S4. P-values of statistical tests comparing morphometric parameters characterising Saccharina embryos and their cells. t-tests were used to compare the cell features, Mann-Whitney tests to compare embryo blades and χ² for the analyses of the number of cell neighbours. The quantitative value of each parameter and for each developmental stage at which the stalk was severed (En and PhII), is p…
t-tests were used to compare the cell features, Mann-Whitney tests to compare embryo blades and Chi² for the analyses of the number of cell neighbours. The quantitative value of each parameter and for each developmental stage at which the stalk was severed (En and PhII), is presented as the function of the time window (expressed as the number of cells). In green, p-values lower than 5.10-2. In th…
	PhII [20:47] data								PhII [48:103] data								PhII [104:307] data
Cell Perimeter		E₁	E₂	E₄	E₈	PhII	Intact			E₁	E₂	E₄	E₈	PhII	Intact			E₁	E₂	E₄	E₈	PhII	Intact
	E₀	0.007577	2.272e-06	4.618e-07	7.869e-11	1.649e-09	1.801e-14		E₀	0.02132	1.518e-09	2.002e-19	8.482e-50	2.596e-05	8.735e-05		E₀	7.138e-17	9.319e-88	2.143e-122	1.15e-160	4.076e-64	5.981e-38
	E₁		0.02232	0.01251	1.565e-05	0.0001336	7.758e-09		E₁		0.00134	2.807e-09	8.104e-30	0.1224	0.09714		E₁		1.427e-28	1.468e-55	1.032e-83	2.083e-24	1.165e-11
	E₂			0.9832	0.04315	0.1076	0.0002782		E₂			0.002044	2.268e-21	0.06963	0.2189		E₂			7.629e-11	8.946e-28	0.1317	0.2041
	E₄				0.02779	0.08374	7.836e-05		E₄				4.326e-11	1.208e-06	0.0001235		E₄				8.817e-05	0.0001948	9.975e-09
	E₈					0.7424	0.07625		E₈					2.156e-28	3.327e-20		E₈					1.504e-12	6.351e-18
	PhII						0.04578		PhII						0.7454		PhII						0.02469
Cell Area		E₁	E₂	E₄	E₈	PhII	Intact			E₁	E₂	E₄	E₈	PhII	Intact			E₁	E₂	E₄	E₈	PhII	Intact
	E₀	6.791e-05	2.362e-10	3.3e-12	1.271e-16	5.083e-15	1.114e-20		E₀	0.02741	1.904e-11	4.023e-20	1.415e-53	6.448e-07	1.278e-07		E₀	1.528e-18	2.903e-93	3.637e-130	3.518e-165	1.578e-63	1.987e-38
	E₁		0.01643	0.006495	5.155e-06	5.257e-05	4.358e-09		E₁		0.0001126	8.125e-10	1.413e-33	0.02512	0.002925		E₁		2.079e-30	9.232e-61	3.721e-86	1.404e-24	1.332e-12
	E₂			0.878	0.02421	0.0896	0.000234		E₂			0.01061	2.667e-21	0.06525	0.6305		E₂			7.615e-12	1.06e-25	0.1934	0.3226
	E₄				0.02404	0.09621	0.0001641		E₄				1.258e-12	1.012e-05	0.006714		E₄				0.001137	1.705e-05	6.958e-09
	E₈					0.5642	0.1417		E₈					3.39e-29	1.1e-18		E₈					8.459e-13	1.351e-16
	PhII						0.0406		PhII						0.2663		PhII						0.0636
Cell Length		E₁	E₂	E₄	E₈	PhII	Intact			E₁	E₂	E₄	E₈	PhII	Intact			E₁	E₂	E₄	E₈	PhII	Intact
	E₀	0.007788	6.349e-05	9.243e-05	3.516e-07	7.405e-07	1.846e-10		E₀	0.0292	3.801e-08	3.801e-16	6.191e-35	5.155e-05	0.0008287		E₀	1.781e-10	6.836e-48	1.355e-80	2.235e-109	3.098e-45	2.615e-37
	E₁		0.1075	0.1646	0.002579	0.003871	2.539e-06		E₁		0.01038	3.943e-07	4.276e-18	0.1674	0.2713		E₁		4.447e-14	1.493e-35	5.006e-57	4.267e-17	1.078e-14
	E₂			0.7348	0.1435	0.1572	0.001218		E₂			0.001722	2.135e-14	0.1861	0.2066		E₂			2.533e-09	5.174e-24	0.02839	0.0344
	E₄				0.05696	0.06899	0.0001418		E₄				2.32e-05	2.014e-05	0.0001431		E₄				3.668e-05	0.003801	0.01528
	E₈					0.9732	0.0765		E₈					1.054e-17	1.067e-13		E₈					1.117e-10	1.982e-08
	PhII						0.102		PhII						0.8915		PhII						0.8803
Cell Width		E₁	E₂	E₄	E₈	PhII	Intact			E₁	E₂	E₄	E₈	PhII	Intact			E₁	E₂	E₄	E₈	PhII	Intact
	E₀	0.03167	2.156e-05	2.335e-07	3.618e-10	5.079e-08	9.58e-11		E₀	0.1752	4.758e-07	2.456e-11	4.632e-40	0.0002318	2.099e-06		E₀	8.761e-15	1.353e-82	5.268e-102	1.838e-127	1.329e-51	1.387e-22
	E₁		0.01531	0.0006274	1.469e-06	0.0001199	3.102e-07		E₁		0.0007445	1.225e-06	1.79e-28	0.04037	0.001591		E₁		1.409e-31	2.798e-47	7.995e-65	1.829e-18	0.0001706
	E₂			0.4485	0.01561	0.1446	0.002904		E₂			0.1354	2.608e-17	0.1332	0.895		E₂			8.25e-05	1.71e-10	0.3146	8.773e-08
	E₄				0.05651	0.3936	0.01077		E₄				3.946e-13	0.002053	0.1134		E₄				0.04469	3.118e-05	1.798e-15
	E₈					0.3476	0.4184		E₈					5.453e-24	7.854e-17		E₈					1.423e-09	4.652e-22
	PhII						0.0996		PhII						0.187		PhII						7.859e-05
Cell Length / Width Ratio		E₁	E₂	E₄	E₈	PhII	Intact			E₁	E₂	E₄	E₈	PhII	Intact			E₁	E₂	E₄	E₈	PhII	Intact
	E₀	0.9989	0.9232	0.5372	0.6846	0.9715	0.7629		E₀	0.5256	0.5719	0.08765	0.4361	0.7881	0.2611		E₀	0.1885	1.264e-06	0.007689	0.02651	0.03911	0.04363
	E₁		0.8596	0.2334	0.46	0.9529	0.614		E₁		0.8598	0.3678	0.1636	0.6653	0.09541		E₁		0.0003714	0.1683	0.4377	0.443	0.0008545
	E₂			0.307	0.5672	0.8199	0.5012		E₂			0.1956	0.1244	0.7495	0.06769		E₂			0.03428	0.001058	0.006101	9.087e-12
	E₄				0.6903	0.2368	0.1066		E₄				0.005903	0.1168	0.003467		E₄				0.439	0.5445	3.32e-06
	E₈					0.4472	0.2364		E₈					0.242	0.6351		E₈					0.93	1.069e-05
	PhII						0.6683		PhII						0.1346		PhII						4.983e-05
Cell Rectangularity		E₁	E₂	E₄	E₈	PhII	Intact			E₁	E₂	E₄	E₈	PhII	Intact			E₁	E₂	E₄	E₈	PhII	Intact
	E₀	0.0002439	6.436e-06	6.721e-07	1.343e-11	1.822e-12	7.277e-11		E₀	0.4816	2.012e-07	0.004373	1.156e-10	2.89e-14	2.024e-10		E₀	2.909e-05	4.538e-25	3.519e-16	3.381e-32	2.133e-09	7.145e-16
	E₁		0.3817	0.1833	9.466e-05	1.794e-05	0.0004403		E₁		0.0002099	0.08269	1.243e-06	3.297e-09	2.118e-06		E₁		4.292e-13	7.405e-06	1.789e-19	0.009343	3.68e-06
	E₂			0.6599	0.0009928	0.0002073	0.004385		E₂			0.01317	0.09041	0.001271	0.134		E₂			0.0008994	0.1875	0.0006239	0.0199
	E₄				0.001976	0.0003918	0.008902		E₄				7.279e-05	9.851e-08	0.0001266		E₄				4.117e-07	0.3447	0.513
	E₈					0.7291	0.5306		E₈					0.1253	0.8197		E₈					4.142e-06	0.0001974
	PhII						0.3126		PhII						0.07406		PhII						0.1652
Cell Number of Neighbours		E₁	E₂	E₄	E₈	PhII	Intact			E₁	E₂	E₄	E₈	PhII	Intact			E₁	E₂	E₄	E₈	PhII	Intact
	E₀	0.0002423	0.004961	0.006072	1.322e-08	0.0002961	0.0002004		E₀	0.01169	8.002e-07	6.74e-05	1.181e-07	4.329e-10	8.059e-06		E₀	0.4981	5.022e-28	1.368e-15	1.547e-28	1.378e-32	6.784e-12
	E₁		0.332	0.11	0.00175	0.02383	0.009261		E₁		2.239e-08	0.0003442	1.121e-06	3.311e-07	0.007759		E₁	0.4981	4.24e-30	7.857e-16	1.781e-31	9.347e-35	1.763e-08
	E₂			0.6194	0.0001189	0.06732	0.08176		E₂			4.325e-05	0.01436	3.226e-05	2.224e-29		E₂		4.24e-30	9.519e-07	0.6652	0.2695	6.954e-95
	E₄				1.581e-05	0.2042	0.004989		E₄				0.0236	0.02126	1.932e-17		E₄			9.519e-07	2.486e-06	2.487e-09	1.74e-56
	E₈					0.001759	0.1372		E₈					0.4929	2.058e-21		E₈					0.07574	3.491e-145
	PhII						1.001e-05		PhII						2.091e-16		PhII				2.486e-06	2.487e-09	2.155e-96
Blade Perimeter		E₁	E₂	E₄	E₈	PhII	Intact			E₁	E₂	E₄	E₈	PhII	Intact			E₁	E₂	E₄	E₈	PhII	Intact
	E₀	0.5714	0.09524	0.06667	0.03571	0.05714	0.05714		E₀	0.9048	0.008658	0.004329	0.007937	0.007937	0.01587		E₀	1	0.05714	0.07143	0.05714	0.1	0.1
	E₁		0.08225	0.07323	0.007937	0.01587	0.01587		E₁		0.009524	0.009524	0.01587	0.01587	0.02857		E₁		0.3429	0.1111	0.02857	0.2286	0.2286
	E₂			0.366	0.0303	0.0381	0.0381		E₂			0.2403	0.004329	0.329	0.01905		E₂			0.4127	0.02857	0.6286	0.6286
	E₄				0.2677	0.07273	0.07273		E₄				0.008658	0.6623	0.06667		E₄				0.06349	1	0.7857
	E₈					1	0.9048		E₈					0.007937	0.1111		E₈					0.05714	0.05714
	PhII						1		PhII						0.06349		PhII						1
Blade Length		E₁	E₂	E₄	E₈	PhII	Intact			E₁	E₂	E₄	E₈	PhII	Intact			E₁	E₂	E₄	E₈	PhII	Intact
	E₀	0.3929	0.09524	0.1167	0.03571	0.05714	0.05714		E₀	0.9048	0.01732	0.008658	0.007937	0.007937	0.01587		E₀	0.6286	0.05714	0.07143	0.05714	0.1	0.1
	E₁		0.05195	0.202	0.007937	0.01587	0.01587		E₁		0.0381	0.0381	0.01587	0.01587	0.02857		E₁		0.3429	0.1111	0.02857	0.2286	0.1143
	E₂			0.5338	0.008658	0.009524	0.01905		E₂			0.3939	0.004329	0.05195	0.009524		E₂			0.1905	0.02857	0.6286	0.6286
	E₄				0.2677	0.07273	0.07273		E₄				0.01732	0.4286	0.0381		E₄				0.06349	0.7857	1
	E₈					0.4127	0.7302		E₈					0.03175	0.7302		E₈					0.1143	0.05714
	PhII						0.8857		PhII						0.06349		PhII						1
Blade Width		E₁	E₂	E₄	E₈	PhII	Intact			E₁	E₂	E₄	E₈	PhII	Intact			E₁	E₂	E₄	E₈	PhII	Intact
	E₀	0.5714	0.2619	0.2667	0.1429	0.2286	0.2286		E₀	0.5556	0.329	0.329	0.3095	0.09524	0.1111		E₀	0.4	0.1143	0.5714	0.4	0.1	0.1
	E₁		0.9307	1	0.8413	0.5556	0.9048		E₁		0.9143	1	1	0.1905	0.4857		E₁		0.8857	1	1	0.8571	0.2286
	E₂			0.7308	0.7922	0.4762	0.4762		E₂			0.8182	0.7922	0.1255	0.1714		E₂			0.9048	0.8857	0.4	0.05714
	E₄				0.7551	0.5273	0.9273		E₄				0.9307	0.2468	0.4762		E₄				0.9048	0.7857	0.25
	E₈					0.9048	0.9048		E₈					0.1508	0.1905		E₈					0.2286	0.05714
	PhII						0.8857		PhII						0.7302		PhII						0.4
Blade Length / Width Ratio		E₁	E₂	E₄	E₈	PhII	Intact			E₁	E₂	E₄	E₈	PhII	Intact			E₁	E₂	E₄	E₈	PhII	Intact
	E₀	0.25	0.09524	0.1167	0.03571	0.05714	0.05714		E₀	0.7302	0.08225	0.0303	0.01587	0.007937	0.01587		E₀	0.6286	0.05714	0.07143	0.05714	0.1	0.1
	E₁		0.5368	0.202	0.03175	0.01587	0.03175		E₁		0.1143	0.1714	0.01587	0.01587	0.02857		E₁		0.1143	0.06349	0.02857	0.05714	0.05714
	E₂			0.6282	0.0303	0.009524	0.0381		E₂			0.3939	0.0303	0.004329	0.01905		E₂			0.2857	0.05714	0.1143	0.1143
	E₄				0.3434	0.2303	0.1636		E₄				0.329	0.329	0.2571		E₄				0.4127	1	0.5714
	E₈					0.7302	0.9048		E₈					0.6905	0.5556		E₈					0.2286	0.8571
	PhII						1		PhII						0.5556		PhII						0.4
Blade Area		E₁	E₂	E₄	E₈	PhII	Intact			E₁	E₂	E₄	E₈	PhII	Intact			E₁	E₂	E₄	E₈	PhII	Intact
	E₀	1	0.1667	0.1167	0.03571	0.05714	0.05714		E₀	0.5556	0.1255	0.0303	0.007937	0.2222	0.01587		E₀	1	0.1143	0.1429	0.05714	0.7	0.7
	E₁		0.1775	0.04798	0.007937	0.01587	0.01587		E₁		0.009524	0.009524	0.01587	0.2857	0.02857		E₁		0.4857	0.4127	0.05714	0.4	0.8571
	E₂			0.4452	0.05195	0.0381	0.0381		E₂			0.6991	0.01732	0.7922	0.1143		E₂			0.9048	0.02857	0.8571	0.4
	E₄				0.8763	0.07273	0.1091		E₄				0.008658	0.5368	0.1143		E₄				0.2857	0.7857	0.3929
	E₈					0.7302	0.7302		E₈					0.03175	0.1905		E₈					0.1143	0.05714
	PhII						1		PhII						0.2857		PhII						0.7
